# Supplementary material for: Analysis of the RNA Editing Sites and Orthologous Gene Function of Transcriptome and Chloroplast Genomes in the Evolution of Five Deutzia Species
Source: Int J Mol Sci. 2023 Aug 19;24(16):12954. doi: 10.3390/ijms241612954 (PMC10454583; doi:10.3390/ijms241612954)
Supplement: Supplementary file 1 [file ijms-24-12954-s001.zip]

Archive with 11 entries (11 files):
- Figure S1-Linear genome map of Deutzia spp..png
- Figure S2-IR boundary figure.png
- Figure S3-SSR sequence statistics of Deutzia spp..png
- Figure S4-Monoterpenoid biosynthesis pathway.png
- Figure S5-Flavonoid biosynthesis pathway.png
- Table S1-GC content.xlsx
- Table S2-KAKS.xlsx
- Table S3-RNA editing sites.xlsx
- Table S4-Cellular Component of orthologous genes.xlsx
- Table S5-Annotation of orthologous genes.xlsx
- Table S6-Primer information.xlsx
