# Supplementary material for: Analysis of the RNA Editing Sites and Orthologous Gene Function of Transcriptome and Chloroplast Genomes in the Evolution of Five Deutzia Species
Source: Int J Mol Sci. 2023 Aug 19;24(16):12954. doi: 10.3390/ijms241612954 (PMC10454583; doi:10.3390/ijms241612954)
Supplement: Supplementary file 1 [file ijms-24-12954-s001.zip › Table S1-GC content.xlsx]

## Sheet: Sheet1
	Total		LSC Nucleotide Statistics		IRb Nucleotide Statistics		SSC Nucleotide Statistics		IRa Nucleotide Statistics
Species	Length	GC%	Length	GC%	Length	GC%	Length	GC%	Length	GC%
Deutzia_grandiflora	157025	37.6	86472 bp	0.3571	25879 bp	0.43	18732 bp	0.314	25879 bp	0.43
Deutzia_hamata	157021	37.6	86533bp	0.3571	25879bp	0.43	18730bp	0.314	25879bp	0.43
Deutzia_hypoglauca	156860	37.58	86472bp	0.3568	25836bp	0.4302	18716bp	0.3135	25836bp	0.4302
Deutzia_parviflora	156994	37.6	86538bp	0.3573	25847bp	0.4301	18762bp	0.3135	25847bp	0.4301
Deutzia_scabra	156860	37.58	86472bp	0.3568	25836bp	0.4302	18716bp	0.3135	25836bp	0.4302
