# Supplementary material for: Analysis of the RNA Editing Sites and Orthologous Gene Function of Transcriptome and Chloroplast Genomes in the Evolution of Five Deutzia Species
Source: Int J Mol Sci. 2023 Aug 19;24(16):12954. doi: 10.3390/ijms241612954 (PMC10454583; doi:10.3390/ijms241612954)
Supplement: Supplementary file 1 [file ijms-24-12954-s001.zip › Table S2-KAKS.xlsx]

## Sheet: Deutzia_grandiflora.kaks
Gene	Deutzia_hamata	Deutzia_hypoglauca	P-Value(Fisher)	Deutzia_parviflora	P-Value(Fisher)	Deutzia_scabra	P-Value(Fisher)	MG524993	P-Value(Fisher)	NC_44843	P-Value(Fisher)	NC_57286	P-Value(Fisher)	NC_060559	P-Value(Fisher)
accD												0.101638	0.00225777
atpA		0.12386	0.0080103			0.12386	0.0080103					0.248719	0.0399307
atpI				0.252081	0.0411366			0.124863	0.00860307					0.251825	0.0411899
ccsA		0.408199	0.0769076	0.711177	0.172633	0.408199	0.0769076	0.409569	0.0777828	0.408199	0.0769076	0.711838	0.171724	1.22219	0.33352
cemA		0.396298	0.0736279	0.197705	0.0275509	0.396298	0.0736279	0.197705	0.0275509	0.197705	0.0275509	0.197705	0.0275509	0.68776	0.166128
matK				0.484438	0.0985814			0.736332	0.179656			1.27486	0.347926
ndhA										0.241742	0.0384116
ndhD		0.184492	0.0198602			0.184492	0.0198602					0.227574	0.0345723	0.227279	0.0344983
ndhF				0.0796591	0.000920821					0.369967	0.0567475
ndhH		0.409569	0.0777828	0.409569	0.0777828	0.409569	0.0777828	0.409569	0.0777828	1.20569	0.32812	0.409569	0.0777828	0.409569	0.0777828
petA												0.237463	0.0373784
psbA														0.119181	0.00753694
psbB				0.248141	0.0398118							0.248012	0.0398382
rbcL														1.38571	0.776031
rpoB		0.308738	0.0559367			0.308738	0.0559367			0.308891	0.0559787			0.308623	0.0559051
rpoC2		0.686378	0.281517	0.496229	0.17086	0.686378	0.281517	0.62571	0.251744	0.354857	0.0291349	0.502256	0.104845	0.278075	0.00271148
rps19								0.225417	0.0358181
rps3				0.0668181	0.000884096
rps4										0.235348	0.0372297
rps8														0.807376	0.206026
ycf1		0.46418	0.0568454	0.292401	0.0106745	0.46418	0.0568454	0.481111	0.061982	0.270024	0.00404169	0.335383	0.0250511	0.312935	0.0126407
ycf2		0.28623	0.0495689			0.286203	0.0495689					0.400932	0.074508	0.200549	0.167102
ycf3														0.350499	9.8548e-06

## Sheet: Deutzia_hamata.kaks
Gene	Deutzia_grandiflora	Deutzia_hypoglauca	P-Value(Fisher)	Deutzia_parviflora	P-Value(Fisher)	Deutzia_scabra	P-Value(Fisher)	MG524993	P-Value(Fisher)	NC_044843	P-Value(Fisher)	NC_057286	P-Value(Fisher)	NC_060559	P-Value(Fisher)
accD												0.101638	0.00225777
atpA		0.12386	0.0080103			0.12386	0.0080103					0.248719	0.0399307
atpI				0.252081	0.0411366			0.124863	0.00860307					0.251825	0.0411899
ccsA		0.408199	0.0769076	0.711177	0.172633	0.408199	0.0769076	0.47091	0.0939762	0.408199	0.0769076	0.711838	0.171724	1.22219	0.33352
cemA		0.396298	0.0736279	0.197705	0.0275509	0.396298	0.0736279	0.197705	0.0275509	0.197705	0.0275509	0.197705	0.0275509	0.68776	0.166128
matK				0.484438	0.0985814			0.736332	0.179656			1.27486	0.347926
ndhA										0.241742	0.0384116
ndhD		0.184492	0.0198602			0.184492	0.0198602					0.227574	0.0345723	0.227279	0.0344983
ndhF				0.178676	0.00640068					0.587897	0.136083	0.214999	0.0315524	0.179998	0.0187342
petA												0.237463	0.0373784
psbA														0.119181	0.00753694
psbB				0.248141	0.0398118							0.248012	0.0398382
rbcL														1.38571	0.776031
rpoB		0.189669	0.0212388			0.189669	0.0212388			0.19	0.0211618			0.189851	0.0211262
rpoC2		0.752344	0.509324	0.5503	0.18412	0.752344	0.509324	0.666989	0.264961	0.428123	0.0441823	0.676092	0.171459	0.327206	0.00482475
rps19								0.225417	0.0358181
rps3				0.0668181	0.000884096
rps4										0.235348	0.0372297
rps8														0.807376	0.206026
ycf1		0.479698	0.0613735	0.312865	0.0126828	0.479698	0.0613735	0.49528	0.0663546	0.282103	0.00463529	0.402415	0.0415023	0.33053	0.0145885
ycf2		0.286203	0.0495689			0.286203	0.0495689					0.400932	0.074508	0.200549	0.167102
ycf3														0.350499	9.8548e-06
ycf4

## Sheet: Deutzia_hypoglauca.kaks
Gene	Deutzia_parviflora	P-Value(Fisher)	Deutzia_scabra	MG524993	P-Value(Fisher)	NC_044843	P-Value(Fisher)	NC_057286	P-Value(Fisher)	NC_060559	P-Value(Fisher)
accD								0.101638	0.00225777
atpA	0.107382	0.00376208		0.0865573	0.00128558	0.0699688	0.000956417	0.23311	0.0182467	0.069365	0.000515015
ccsA				0.855678	0.218243
clpP								0.238419	0.0379761
infA				0.218476	0.0346163					0.218476	0.0346163
matK	0.485479	0.0986832		0.738241	0.17958			1.27642	0.348378
ndhA						0.241742	0.0384116
ndhC						0.289587	0.0532107
ndhD	0.304313	0.054997		0.304313	0.054997	0.18478	0.0199321	0.736968	0.179867	0.737207	0.179946
ndhF	0.0796591	0.000920821				0.369967	0.0567475
ndhK				0.317654	0.0598402					0.24275	0.0387231
petA								0.237463	0.0373784
psbA										0.119181	0.00753694
rbcL						0.502301	0.105975			1.12353	0.304492
rpoB	0.0842375	0.00105707		0.0757506	0.000464415	0.308531	0.0435765	0.102619	0.00318538	0.308263	0.0434968
rpoC1
rpoC2				0.11096	0.00604499			0.306627	0.0555203	0.222087	0.033147
rps19	0.522282	0.164661		0.619426	0.213364	0.414763	0.0675161	0.555352	0.254526	0.32358	0.00659131
rps3				0.225417	0.0358181
rps4	0.100898	0.00498281
rps8						0.235348	0.0372297
ycf1	0.842928	0.435633						1.37889	0.945375	0.807376	0.206026
ycf2	0.717585	0.172509		0.858599	0.216478	0.286203	0.0495689	0.351668	0.0505583	0.358735	0.17261
ycf3										0.339045	2.01799e-06

## Sheet: Deutzia_parviflora.kaks
Gene	Deutzia_hypoglauca	P-Value(Fisher)	Deutzia_scabra	P-Value(Fisher)	MG524993	P-Value(Fisher)	NC_044843	P-Value(Fisher)	NC_057286	P-Value(Fisher)	NC_060559	P-Value(Fisher)
accD									0.101638	0.00225777
atpA	0.107382	0.00376208	0.107382	0.00376208					0.124306	0.00799008
ccsA					0.489749	0.0984892
matK	0.485479	0.0986832	0.485479	0.0986832	0.480022	0.0930847	0.42523	0.0833681	0.304713	0.0376812	0.688344	0.184506
ndhA							0.241742	0.0384116
ndhD	0.304313	0.054997	0.304313	0.054997
ndhF	0.0796591	0.000920821	0.0796591	0.000920821	0.146046	0.00310825	0.194922	0.00204548	0.0712998	0.000398544	0.0502853	4.25098e-05
ndhK					0.317654	0.0598402					0.24275	0.0387231
petA									0.237463	0.0373784
psbA											0.119181	0.00753694
psbB							0.248141	0.0398118
rbcL											0.505667	0.106492
rpoB	0.0842375	0.00105707	0.0842375	0.00105707			0.11226	0.00619982			0.112144	0.00618405
rpoC1					0.11067	0.00600632			0.30615	0.0553901	0.221509	0.0330052
rpoC2	0.522282	0.164661	0.522282	0.164661	0.644665	0.304303	0.336103	0.0108411	0.300878	0.0204685	0.326749	0.0110305
rps19					0.225417	0.0358181
rps2											0.306538	0.0563437
rps3	0.100898	0.00498281	0.100898	0.00498281	0.203133	0.0288234	0.203133	0.0288234	0.203133	0.0288234	0.100898	0.00498281
rps4							0.235348	0.0372297
rps8											0.807376	0.206026
ycf1	0.842928	0.435633	0.842928	0.435633	0.704947	0.302148	0.46864	0.0456932	0.501597	0.0842876	0.483603	0.0566444
ycf2	0.717585	0.172509	0.717585	0.172509					0.857903	0.216484	0.601533	0.30624
ycf3											0.350499	9.8548e-06
ycf4

## Sheet: Deutzia_scabra.kaks
Gene	Deutzia_hypoglauca	Deutzia_parviflora	P-Value(Fisher)	MG524993	P-Value(Fisher)	NC_044843	P-Value(Fisher)	NC_057286	P-Value(Fisher)	NC_060559	P-Value(Fisher)
accD								0.101638	0.00225777
atpA		0.107382	0.00376208	0.0865573	0.00128558	0.0699688	0.000956417	0.23311	0.0182467	0.069365	0.000515015
ccsA				0.855678	0.218243
clpP								0.238419	0.0379761
infA				0.218476	0.0346163					0.218476	0.0346163
matK		0.485479	0.0986832	0.738241	0.17958			1.27642	0.348378
ndhA						0.241742	0.0384116
ndhC						0.289587	0.0532107
ndhD		0.304313	0.054997	0.304313	0.054997	0.18478	0.0199321	0.736968	0.179867	0.737207	0.179946
ndhF		0.0796591	0.000920821			0.369967	0.0567475
ndhK				0.317654	0.0598402					0.24275	0.0387231
petA								0.237463	0.0373784
psbA										0.119181	0.00753694
rbcL						0.502301	0.105975			1.12353	0.304492
rpoB		0.0842375	0.00105707	0.0757506	0.000464415	0.308531	0.0435765	0.102619	0.00318538	0.308263	0.0434968
rpoC1				0.11096	0.00604499			0.306627	0.0555203	0.222087	0.033147
rpoC2		0.522282	0.164661	0.619426	0.213364	0.414763	0.0675161	0.555352	0.254526	0.32358	0.00659131
rps19				0.225417	0.0358181
rps3		0.100898	0.00498281
rps4						0.235348	0.0372297
rps8										0.807376	0.206026
ycf1		0.842928	0.435633	1.4524	0.950673	0.604566	0.116844	1.37889	0.945375	0.886569	0.450898
ycf2		0.717585	0.172509	0.858599	0.216478	0.286203	0.0495689	0.351668	0.0505583	0.358735	0.17261
ycf3										0.339045	2.01799e-06
ycf4
