# Supplementary material for: Analysis of the RNA Editing Sites and Orthologous Gene Function of Transcriptome and Chloroplast Genomes in the Evolution of Five Deutzia Species
Source: Int J Mol Sci. 2023 Aug 19;24(16):12954. doi: 10.3390/ijms241612954 (PMC10454583; doi:10.3390/ijms241612954)
Supplement: Supplementary file 1 [file ijms-24-12954-s001.zip › Table S3-RNA editing sites.xlsx]

## Sheet: Deutzia_grandiflora_final_RNA_e
Gene	Nt pos	AA pos	Codon pos	Change	Effect	RNA depth(editing	Non-editing)	DNA depth(editing/Non-editing)	Editing efficiency
accD	1463	488	2	C->T	CCT(P)->CTT(L)	149	13	0/1956	0.919753
atpA	791	264	2	C->T	CCC(P)->CTC(L)	7363	58	0/3326	0.992184
atpF	92	31	2	C->T	CCA(P)->CTA(L)	336	26	0/821	0.928177
atpI	629	210	2	C->T	TCA(S)->TTA(L)	1479	3	1/2873	0.997976
matK	155	52	2	C->T	TCC(S)->TTC(F)	181	148	0/3294	0.550152
matK	1246	416	1	C->T	CAT(H)->TAT(Y)	85	85	1/3259	0.5
matK	643	215	1	C->T	CAT(H)->TAT(Y)	203	245	0/3341	0.453125
ndhA	107	36	2	C->T	CCT(P)->CTT(L)	1277	113	0/2622	0.918705
ndhA	1073	358	2	C->T	TCC(S)->TTC(F)	195	197	0/960	0.497449
ndhD	896	299	2	C->T	TCA(S)->TTA(L)	1032	13	0/2916	0.98756
ndhD	401	134	2	C->T	TCG(S)->TTG(L)	926	18	0/2702	0.980932
ndhD	905	302	2	C->T	CCT(P)->CTT(L)	1139	28	0/2929	0.976007
ndhD	692	231	2	C->T	TCG(S)->TTG(L)	1067	55	0/2951	0.95098
ndhD	1316	439	2	C->T	TCA(S)->TTA(L)	1217	121	0/2963	0.909567
ndhF	290	97	2	C->T	TCA(S)->TTA(L)	56	15	0/3149	0.788732
ndhG	50	17	2	C->T	TCG(S)->TTG(L)	937	15	1/1452	0.984244
ndhH	505	169	1	C->T	CAT(H)->TAT(Y)	1046	19	0/3130	0.98216
ndhK	65	22	2	C->T	TCA(S)->TTA(L)	73	6	0/1895	0.924051
rpoA	830	277	2	C->T	TCA(S)->TTA(L)	107	108	0/3166	0.497674
rpoB	2000	667	2	C->T	TCT(S)->TTT(F)	243	0	0/2990	1
rpoB	338	113	2	C->T	TCT(S)->TTT(F)	143	2	0/3055	0.986207
rpoB	566	189	2	C->T	TCG(S)->TTG(L)	172	4	1/2991	0.977273
rpoB	473	158	2	C->T	TCA(S)->TTA(L)	168	8	0/3046	0.954545
rpoB	2426	809	2	C->T	TCA(S)->TTA(L)	223	11	0/3151	0.952991
rpoC1	500	167	2	C->T	TCA(S)->TTA(L)	103	71	1/2007	0.591954
rpoC2	3722	1241	2	C->T	TCA(S)->TTA(L)	505	14	0/3168	0.973025
rps14	80	27	2	C->T	TCA(S)->TTA(L)	1653	102	0/2067	0.94188
rps14	149	50	2	C->T	CCA(P)->CTA(L)	2526	160	0/2913	0.940432
rps18	221	74	2	C->T	TCG(S)->TTG(L)	92	10	0/2359	0.901961
rps2	134	45	2	C->T	ACA(T)->ATA(I)	363	0	0/2635	1
rps2	248	83	2	C->T	TCA(S)->TTA(L)	451	14	0/2682	0.969892

## Sheet: Deutzia_hamata_final_RNA_edit
Gene	Ntpos	AApos	Codonpos	Change	Effect	RNAdepth(editing	Non-editing)	DNAdepth(editing/Non-editing)	Editing efficiency
accD	1463	488	2	C->T	CCT(P)->CTT(L)	89	18	0/1574	0.831776
atpA	791	264	2	C->T	CCC(P)->CTC(L)	8919	145	0/3207	0.984003
atpF	92	31	2	C->T	CCA(P)->CTA(L)	658	69	0/713	0.905089
atpI	629	210	2	C->T	TCA(S)->TTA(L)	1528	65	0/2476	0.959196
ndhA	107	36	2	C->T	CCT(P)->CTT(L)	514	131	0/2653	0.796899
ndhA	1073	358	2	C->T	TCC(S)->TTC(F)	111	38	0/976	0.744966
ndhD	1316	439	2	C->T	TCA(S)->TTA(L)	703	42	0/2853	0.943624
ndhD	896	299	2	C->T	TCA(S)->TTA(L)	562	36	0/2819	0.939799
ndhD	401	134	2	C->T	TCG(S)->TTG(L)	455	35	0/2648	0.928571
ndhD	617	206	2	C->T	TCA(S)->TTA(L)	315	36	0/2875	0.897436
ndhD	692	231	2	C->T	TCG(S)->TTG(L)	484	65	0/2729	0.881603
ndhD	905	302	2	C->T	CCT(P)->CTT(L)	466	232	0/2837	0.667622
ndhF	290	97	2	C->T	TCA(S)->TTA(L)	41	33	0/3069	0.554054
ndhG	50	17	2	C->T	TCG(S)->TTG(L)	495	33	0/1409	0.9375
ndhH	505	169	1	C->T	CAT(H)->TAT(Y)	601	20	0/2999	0.967794
ndhK	65	22	2	C->T	TCA(S)->TTA(L)	59	26	0/1699	0.694118
rpoA	830	277	2	C->T	TCA(S)->TTA(L)	155	132	0/2692	0.54007
rpoA	200	67	2	C->T	TCT(S)->TTT(F)	194	181	0/3222	0.517333
rpoB	2000	667	2	C->T	TCT(S)->TTT(F)	152	2	0/2994	0.987013
rpoB	566	189	2	C->T	TCG(S)->TTG(L)	100	6	0/2564	0.943396
rpoB	2426	809	2	C->T	TCA(S)->TTA(L)	161	10	0/2919	0.94152
rpoB	338	113	2	C->T	TCT(S)->TTT(F)	79	9	0/2699	0.897727
rpoB	473	158	2	C->T	TCA(S)->TTA(L)	85	20	1/2701	0.809524
rpoC2	2843	948	2	C->T	TCT(S)->TTT(F)	1973	4	1/2849	0.997977
rpoC2	3722	1241	2	C->T	TCA(S)->TTA(L)	585	35	0/2787	0.943548
rps14	80	27	2	C->T	TCA(S)->TTA(L)	817	71	0/1866	0.920045
rps14	149	50	2	C->T	CCA(P)->CTA(L)	1158	214	4/2687	0.844023
rps18	221	74	2	C->T	TCG(S)->TTG(L)	210	55	0/1829	0.792453
rps2	134	45	2	C->T	ACA(T)->ATA(I)	319	9	0/2327	0.972561
rps2	248	83	2	C->T	TCA(S)->TTA(L)	478	14	0/2309	0.971545

## Sheet: Deutzia_hypoglauca_final_RNA_ed
Gene	Nt pos	AA pos	Codon pos	Change	Effect	RNAdepth(editing	Non-editing)	DNA depth(editing/Non-editing)	Editing efficiency
accD	1463	488	2	C->T	CCT(P)->CTT(L)	70	13	0/438	0.843373
atpA	791	264	2	C->T	CCC(P)->CTC(L)	4103	55	0/822	0.986772
atpF	92	31	2	C->T	CCA(P)->CTA(L)	240	34	0/203	0.875912
atpI	629	210	2	C->T	TCA(S)->TTA(L)	778	12	0/695	0.98481
matK	1246	416	1	C->T	CAT(H)->TAT(Y)	138	172	0/818	0.445161
ndhA	107	36	2	C->T	CCT(P)->CTT(L)	804	102	0/690	0.887417
ndhA	1073	358	2	C->T	TCC(S)->TTC(F)	127	17	0/223	0.881944
ndhD	617	206	2	C->T	TCA(S)->TTA(L)	303	13	0/798	0.958861
ndhD	896	299	2	C->T	TCA(S)->TTA(L)	367	19	0/720	0.950777
ndhD	1316	439	2	C->T	TCA(S)->TTA(L)	449	25	0/822	0.947257
ndhD	401	134	2	C->T	TCG(S)->TTG(L)	288	28	0/743	0.911392
ndhD	692	231	2	C->T	TCG(S)->TTG(L)	384	48	0/721	0.888889
ndhD	905	302	2	C->T	CCT(P)->CTT(L)	353	80	0/714	0.815242
ndhF	290	97	2	C->T	TCA(S)->TTA(L)	43	8	0/723	0.843137
ndhG	50	17	2	C->T	TCG(S)->TTG(L)	621	37	0/321	0.943769
ndhH	505	169	1	C->T	CAT(H)->TAT(Y)	658	23	0/683	0.966226
ndhK	65	22	2	C->T	TCA(S)->TTA(L)	85	13	0/465	0.867347
psbZ	50	17	2	C->T	TCA(S)->TTA(L)	240	248	0/314	0.491803
rpoA	830	277	2	C->T	TCA(S)->TTA(L)	127	133	0/648	0.488462
rpoA	200	67	2	C->T	TCT(S)->TTT(F)	149	169	2/864	0.468553
rpoB	2000	667	2	C->T	TCT(S)->TTT(F)	154	1	0/787	0.993548
rpoB	338	113	2	C->T	TCT(S)->TTT(F)	100	2	0/775	0.980392
rpoB	473	158	2	C->T	TCA(S)->TTA(L)	92	11	0/818	0.893204
rpoB	2426	809	2	C->T	TCA(S)->TTA(L)	128	20	2/797	0.864865
rpoC2	3722	1241	2	C->T	TCA(S)->TTA(L)	278	50	0/752	0.847561
rpoC2	2843	948	2	C->T	TCT(S)->TTT(F)	38	18	0/757	0.678571
rps14	80	27	2	C->T	TCA(S)->TTA(L)	1180	33	0/473	0.972795
rps14	149	50	2	C->T	CCA(P)->CTA(L)	1569	363	0/662	0.812112
rps18	221	74	2	C->T	TCG(S)->TTG(L)	213	70	0/555	0.75265
rps2	248	83	2	C->T	TCA(S)->TTA(L)	239	10	0/676	0.959839
rps2	134	45	2	C->T	ACA(T)->ATA(I)	149	12	0/578	0.925466

## Sheet: Deutzia_parviflora_final_RNA_ed
Gene	Ntpos	AApos	Codonpos	Change	Effect	RNAdepth(editing	Non-editing)	DNAdepth(editing/Non-editing)	Editing efficiency
accD	1463	488	2	C->T	CCT(P)->CTT(L)	38	2	0/993	0.95
atpA	791	264	2	C->T	CCC(P)->CTC(L)	1644	9	0/1800	0.994555
atpF	92	31	2	C->T	CCA(P)->CTA(L)	62	16	0/425	0.794872
atpI	629	210	2	C->T	TCA(S)->TTA(L)	416	2	0/1444	0.995215
matK	1246	416	1	C->T	CAT(H)->TAT(Y)	139	26	1/1736	0.842424
matK	713	238	2	C->T	TCT(S)->TTT(F)	84	68	1/1591	0.552632
ndhA	1073	358	2	C->T	TCC(S)->TTC(F)	1954	6	1/507	0.996939
ndhA	107	36	2	C->T	CCT(P)->CTT(L)	331	41	0/1385	0.889785
ndhD	905	302	2	C->T	CCT(P)->CTT(L)	180	5	1/1662	0.972973
ndhD	896	299	2	C->T	TCA(S)->TTA(L)	147	3	0/1659	0.98
ndhD	617	206	2	C->T	TCA(S)->TTA(L)	114	5	0/1645	0.957983
ndhD	692	231	2	C->T	TCG(S)->TTG(L)	157	4	0/1645	0.975155
ndhD	401	134	2	C->T	TCG(S)->TTG(L)	154	10	0/1492	0.939024
ndhD	1316	439	2	C->T	TCA(S)->TTA(L)	184	8	0/1437	0.958333
ndhG	50	17	2	C->T	TCG(S)->TTG(L)	275	2	0/731	0.99278
ndhH	505	169	1	C->T	CAT(H)->TAT(Y)	323	5	0/1613	0.984756
psbE	214	72	1	C->T	CCC(P)->TCC(S)	163	13	4/769	0.926136
psbZ	50	17	2	C->T	TCA(S)->TTA(L)	84	78	0/699	0.518519
rpoA	200	67	2	C->T	TCT(S)->TTT(F)	91	11	0/1922	0.892157
rpoA	830	277	2	C->T	TCA(S)->TTA(L)	79	43	0/1496	0.647541
rpoB	2426	809	2	C->T	TCA(S)->TTA(L)	1945	3	1/1732	0.99846
rpoB	338	113	2	C->T	TCT(S)->TTT(F)	34	1	0/1597	0.971429
rpoB	2000	667	2	C->T	TCT(S)->TTT(F)	38	0	0/1557	1
rpoC2	3722	1241	2	C->T	TCA(S)->TTA(L)	116	15	0/1635	0.885496
rps14	149	50	2	C->T	CCA(P)->CTA(L)	898	48	2/1429	0.94926
rps14	80	27	2	C->T	TCA(S)->TTA(L)	575	17	0/1039	0.971284
rps18	221	74	2	C->T	TCG(S)->TTG(L)	102	8	2/1177	0.927273
rps2	134	45	2	C->T	ACA(T)->ATA(I)	94	1	0/1423	0.989474
rps2	248	83	2	C->T	TCA(S)->TTA(L)	106	9	0/1309	0.921739

## Sheet: Deutzia_scabra_final_RNA_edit
Gene	Nt pos	AA pos	Codon pos	Change	Effect	RNAdepth(editing	Non-editing)	DNA depth(editing/Non-editing)	Editing efficiency
accD	1463	488	2	C->T	CCT(P)->CTT(L)	37	2	0/647	0.948718
atpA	791	264	2	C->T	CCC(P)->CTC(L)	2245	20	2/1199	0.99117
atpF	92	31	2	C->T	CCA(P)->CTA(L)	77	12	0/337	0.865169
atpI	629	210	2	C->T	TCA(S)->TTA(L)	508	1	0/1070	0.998035
matK	1246	416	1	C->T	CAT(H)->TAT(Y)	58	49	0/1215	0.542056
ndhA	1073	358	2	C->T	TCC(S)->TTC(F)	121	10	0/383	0.923664
ndhA	107	36	2	C->T	CCT(P)->CTT(L)	537	50	0/1054	0.914821
ndhD	401	134	2	C->T	TCG(S)->TTG(L)	222	6	0/932	0.973684
ndhD	1488	496	3	C->T	GTC(V)->GTT(V)	8	7	0/408	0.533333
ndhD	1316	439	2	C->T	TCA(S)->TTA(L)	303	9	0/1139	0.971154
ndhD	905	302	2	C->T	CCT(P)->CTT(L)	268	10	0/1135	0.964029
ndhD	896	299	2	C->T	TCA(S)->TTA(L)	248	8	0/1121	0.96875
ndhD	617	206	2	C->T	TCA(S)->TTA(L)	194	2	0/1078	0.989796
ndhD	692	231	2	C->T	TCG(S)->TTG(L)	263	7	0/1075	0.974074
ndhG	50	17	2	C->T	TCG(S)->TTG(L)	358	8	0/546	0.978142
ndhH	505	169	1	C->T	CAT(H)->TAT(Y)	360	13	0/1058	0.965147
psbZ	50	17	2	C->T	TCA(S)->TTA(L)	140	89	0/486	0.611354
rpoA	200	67	2	C->T	TCT(S)->TTT(F)	37	44	0/1344	0.45679
rpoA	830	277	2	C->T	TCA(S)->TTA(L)	45	31	0/1135	0.592105
rpoB	2426	809	2	C->T	TCA(S)->TTA(L)	1974	7	4/1266	0.996466
rpoB	566	189	2	C->T	TCG(S)->TTG(L)	49	0	2/1082	1
rpoB	2000	667	2	C->T	TCT(S)->TTT(F)	96	1	0/1117	0.989691
rpoB	473	158	2	C->T	TCA(S)->TTA(L)	43	0	0/1095	1
rpoC1	500	167	2	C->T	TCA(S)->TTA(L)	36	12	0/709	0.75
rpoC2	3722	1241	2	C->T	TCA(S)->TTA(L)	96	17	0/1133	0.849558
rps14	80	27	2	C->T	TCA(S)->TTA(L)	950	30	0/699	0.969388
rps14	149	50	2	C->T	CCA(P)->CTA(L)	1274	215	0/1004	0.855608
rps18	221	74	2	C->T	TCG(S)->TTG(L)	57	24	1/777	0.703704
rps2	248	83	2	C->T	TCA(S)->TTA(L)	99	0	0/977	1
rps2	134	45	2	C->T	ACA(T)->ATA(I)	54	1	0/961	0.981818
