# Supplementary material for: Analysis of the RNA Editing Sites and Orthologous Gene Function of Transcriptome and Chloroplast Genomes in the Evolution of Five Deutzia Species
Source: Int J Mol Sci. 2023 Aug 19;24(16):12954. doi: 10.3390/ijms241612954 (PMC10454583; doi:10.3390/ijms241612954)
Supplement: Supplementary file 1 [file ijms-24-12954-s001.zip › Table S4-Cellular Component of orthologous genes.xlsx]

## Sheet: Deutzia grandiflora
#Gene	GO_Anno
TRINITY_DN9571_c0_g1	Cellular Component: anaphase-promoting complex (GO:0005680);
TRINITY_DN1077_c0_g1	Cellular Component: chloroplast (GO:0009507);	Cellular Component: chloroplast thylakoid (GO:0009534);	Cellular Component: chloroplast stroma (GO:0009570);		Cellular Component: chloroplastic endopeptidase Clp complex (GO:0009840);	Cellular Component: chloroplast envelope (GO:0009941);	Cellular Component: plastoglobule (GO:0010287);
TRINITY_DN6277_c0_g2	Cellular Component: chloroplast (GO:0009507);	Cellular Component: large ribosomal subunit (GO:0015934);
TRINITY_DN1170_c0_g2	Cellular Component: chloroplast (GO:0009507);	Cellular Component: plastid stroma (GO:0009532);	Cellular Component: chloroplast thylakoid membrane (GO:0009535);	Cellular Component: chloroplast stroma (GO:0009570);	Cellular Component: thylakoid (GO:0009579);		Cellular Component: chloroplastic endopeptidase Clp complex (GO:0009840);	Cellular Component: chloroplast envelope (GO:0009941);
TRINITY_DN827_c0_g1	Cellular Component: chloroplast (GO:0009507);	Cellular Component: plastid stroma (GO:0009532);	Cellular Component: plastid (GO:0009536);	Cellular Component: chloroplast stroma (GO:0009570);	Cellular Component: chloroplast envelope (GO:0009941);
TRINITY_DN11256_c1_g1	Cellular Component: chloroplast (GO:0009507);	Cellular Component: plastid stroma (GO:0009532);	Cellular Component: chloroplast thylakoid (GO:0009534);	Cellular Component: chloroplast stroma (GO:0009570);	Cellular Component: thylakoid (GO:0009579);	Cellular Component: chloroplastic endopeptidase Clp complex (GO:0009840);	Cellular Component: chloroplast envelope (GO:0009941);
TRINITY_DN855_c1_g1	Cellular Component: chloroplast (GO:0009507);	Cellular Component: plastid stroma (GO:0009532);	Cellular Component: chloroplast thylakoid (GO:0009534);	Cellular Component: chloroplast stroma (GO:0009570);	Cellular Component: chloroplastic endopeptidase Clp complex (GO:0009840);	Cellular Component: chloroplast envelope (GO:0009941);
TRINITY_DN994_c0_g4	Cellular Component: chloroplast (GO:0009507);	Cellular Component: small ribosomal subunit (GO:0015935);
TRINITY_DN994_c0_g5	Cellular Component: chloroplast (GO:0009507);
TRINITY_DN2700_c0_g1	Cellular Component: chloroplast (GO:0009507);
TRINITY_DN994_c0_g6	Cellular Component: chloroplast (GO:0009507);
TRINITY_DN2081_c0_g1	Cellular Component: chloroplast (GO:0009507);
TRINITY_DN1232_c0_g2	Cellular Component: chloroplast inner membrane (GO:0009706);	Cellular Component: integral component of membrane (GO:0016021);
TRINITY_DN34574_c0_g1	Cellular Component: chloroplast inner membrane (GO:0009706);	Cellular Component: integral component of membrane (GO:0016021);
TRINITY_DN5361_c0_g2	Cellular Component: chloroplast inner membrane (GO:0009706);	Cellular Component: integral component of membrane (GO:0016021);
TRINITY_DN1320_c0_g2	Cellular Component: chloroplast stroma (GO:0009570);
TRINITY_DN6532_c0_g1	Cellular Component: chloroplast stroma (GO:0009570);
TRINITY_DN1457_c0_g1	Cellular Component: chloroplast stroma (GO:0009570);
TRINITY_DN2874_c0_g1	Cellular Component: chloroplast thylakoid membrane (GO:0009535);	Cellular Component: integral component of membrane (GO:0016021);
TRINITY_DN994_c0_g1	Cellular Component: chloroplast thylakoid membrane (GO:0009535);	Cellular Component: proton-transporting ATP synthase complex, catalytic core F(1) (GO:0045261);
TRINITY_DN2630_c0_g3	Cellular Component: chloroplast thylakoid membrane (GO:0009535);
TRINITY_DN3815_c0_g1	Cellular Component: cytoplasm (GO:0005737);	Cellular Component: Ski complex (GO:0055087);
TRINITY_DN381_c2_g1	Cellular Component: cytosolic large ribosomal subunit (GO:0022625);
TRINITY_DN2619_c0_g1	Cellular Component: endosome (GO:0005768);	Cellular Component: Golgi apparatus (GO:0005794);	Cellular Component: trans-Golgi network (GO:0005802);	Cellular Component: plasma membrane (GO:0005886);	Cellular Component: plasmodesma (GO:0009506);
TRINITY_DN333_c0_g1	Cellular Component: extracellular region (GO:0005576);	Cellular Component: endoplasmic reticulum (GO:0005783);	Cellular Component: cytosol (GO:0005829);
TRINITY_DN4415_c0_g1	Cellular Component: extracellular region (GO:0005576);	Cellular Component: endoplasmic reticulum (GO:0005783);	Cellular Component: cytosol (GO:0005829);
TRINITY_DN33852_c0_g1	Cellular Component: extracellular region (GO:0005576);
TRINITY_DN9875_c1_g1	Cellular Component: extracellular region (GO:0005576);
TRINITY_DN653_c0_g2	Cellular Component: extracellular region (GO:0005576);
TRINITY_DN4294_c0_g1	Cellular Component: integral component of plasma membrane (GO:0005887);
TRINITY_DN2582_c0_g1	Cellular Component: mitochondrial inner membrane (GO:0005743);	Cellular Component: integral component of membrane (GO:0016021);	Cellular Component: respiratory chain (GO:0070469);
TRINITY_DN2126_c0_g1	Cellular Component: mitochondrial inner membrane (GO:0005743);	Cellular Component: integral component of membrane (GO:0016021);	Cellular Component: respiratory chain (GO:0070469);
TRINITY_DN10202_c0_g2	Cellular Component: mitochondrial inner membrane (GO:0005743);	Cellular Component: proton-transporting ATP synthase complex, catalytic core F(1) (GO:0045261);
TRINITY_DN1085_c0_g3	Cellular Component: mitochondrial inner membrane (GO:0005743);	Cellular Component: proton-transporting ATP synthase complex, catalytic core F(1) (GO:0045261);
TRINITY_DN3141_c0_g1	Cellular Component: mitochondrial inner membrane (GO:0005743);	Cellular Component: respiratory chain (GO:0070469);
TRINITY_DN415_c0_g2	Cellular Component: mitochondrial inner membrane (GO:0005743);	Cellular Component: respiratory chain complex III (GO:0045275);
TRINITY_DN317_c0_g1	Cellular Component: mitochondrial proton-transporting ATP synthase complex, catalytic core F(1) (GO:0000275);
TRINITY_DN4531_c0_g1	Cellular Component: mitochondrial proton-transporting ATP synthase complex, catalytic core F(1) (GO:0000275);
TRINITY_DN3408_c0_g1	Cellular Component: mitochondrial small ribosomal subunit (GO:0005763);
TRINITY_DN3089_c0_g5	Cellular Component: mitochondrion (GO:0005739);	Cellular Component: membrane (GO:0016020);
TRINITY_DN19899_c0_g1	Cellular Component: mitochondrion (GO:0005739);	Cellular Component: mitochondrial large ribosomal subunit (GO:0005762);
TRINITY_DN35440_c0_g1	Cellular Component: mitochondrion (GO:0005739);	Cellular Component: mitochondrial large ribosomal subunit (GO:0005762);
TRINITY_DN5721_c0_g1	Cellular Component: mitochondrion (GO:0005739);	Cellular Component: plastid stroma (GO:0009532);	Cellular Component: chloroplast thylakoid membrane (GO:0009535);	Cellular Component: chloroplastic endopeptidase Clp complex (GO:0009840);
TRINITY_DN6470_c0_g2	Cellular Component: mitochondrion (GO:0005739);	Cellular Component: respiratory chain (GO:0070469);
TRINITY_DN6470_c1_g1	Cellular Component: mitochondrion (GO:0005739);	Cellular Component: respiratory chain (GO:0070469);
TRINITY_DN46_c1_g1	Cellular Component: mitochondrion (GO:0005739);	Cellular Component: respiratory chain (GO:0070469);
TRINITY_DN46_c1_g2	Cellular Component: mitochondrion (GO:0005739);	Cellular Component: respiratory chain (GO:0070469);
TRINITY_DN14269_c0_g1	Cellular Component: mitochondrion (GO:0005739);	Cellular Component: ribosome (GO:0005840);
TRINITY_DN415_c0_g1	Cellular Component: mitochondrion (GO:0005739);	Cellular Component: ribosome (GO:0005840);
TRINITY_DN9618_c0_g1	Cellular Component: mitochondrion (GO:0005739);	Cellular Component: small ribosomal subunit (GO:0015935);
TRINITY_DN1320_c0_g3	Cellular Component: mitochondrion (GO:0005739);	Cellular Component: small ribosomal subunit (GO:0015935);
TRINITY_DN415_c0_g3	Cellular Component: mitochondrion (GO:0005739);	Cellular Component: small ribosomal subunit (GO:0015935);
TRINITY_DN164_c0_g1	Cellular Component: nucleolus (GO:0005730);	Cellular Component: cytosolic large ribosomal subunit (GO:0022625);
TRINITY_DN164_c0_g2	Cellular Component: nucleolus (GO:0005730);	Cellular Component: cytosolic large ribosomal subunit (GO:0022625);
TRINITY_DN2018_c0_g1	Cellular Component: nucleolus (GO:0005730);	Cellular Component: cytosolic ribosome (GO:0022626);	Cellular Component: cytosolic small ribosomal subunit (GO:0022627);
TRINITY_DN4666_c0_g1	Cellular Component: nucleus (GO:0005634);	Cellular Component: anaphase-promoting complex (GO:0005680);	Cellular Component: cell plate (GO:0009504);
TRINITY_DN824_c0_g1	Cellular Component: nucleus (GO:0005634);	Cellular Component: cytoplasm (GO:0005737);	Cellular Component: integral component of membrane (GO:0016021);	Cellular Component: intracellular membrane-bounded organelle (GO:0043231);
TRINITY_DN952_c3_g1	Cellular Component: nucleus (GO:0005634);	Cellular Component: membrane (GO:0016020);	Cellular Component: Cdc73/Paf1 complex (GO:0016593);	Cellular Component: perinuclear region of cytoplasm (GO:0048471);
TRINITY_DN12800_c1_g1	Cellular Component: nucleus (GO:0005634);
TRINITY_DN4981_c0_g1	Cellular Component: nucleus (GO:0005634);
TRINITY_DN3793_c0_g1	Cellular Component: nucleus (GO:0005634);
TRINITY_DN1893_c1_g1	Cellular Component: peroxisomal membrane (GO:0005778);	Cellular Component: cytosol (GO:0005829);
TRINITY_DN994_c0_g2	Cellular Component: photosystem I (GO:0009522);	Cellular Component: chloroplast thylakoid membrane (GO:0009535);	Cellular Component: integral component of membrane (GO:0016021);
TRINITY_DN2874_c1_g1	Cellular Component: photosystem II (GO:0009523);	Cellular Component: chloroplast thylakoid membrane (GO:0009535);	Cellular Component: integral component of membrane (GO:0016021);
TRINITY_DN1232_c0_g1	Cellular Component: photosystem II (GO:0009523);	Cellular Component: chloroplast thylakoid membrane (GO:0009535);	Cellular Component: integral component of membrane (GO:0016021);
TRINITY_DN1807_c0_g1	Cellular Component: plasma membrane (GO:0005886);	Cellular Component: clathrin-coated pit (GO:0005905);
TRINITY_DN4135_c0_g3	Cellular Component: plasma membrane (GO:0005886);	Cellular Component: integral component of membrane (GO:0016021);	Cellular Component: mitochondrial membrane (GO:0031966);
TRINITY_DN10683_c1_g2	Cellular Component: ribosome (GO:0005840);	Cellular Component: chloroplast (GO:0009507);
TRINITY_DN3171_c0_g1	Cellular Component: ribosome (GO:0005840);	Cellular Component: chloroplast (GO:0009507);
TRINITY_DN436_c0_g1	Cellular Component: ribosome (GO:0005840);	Cellular Component: chloroplast (GO:0009507);
TRINITY_DN17919_c0_g1	Cellular Component: ribosome (GO:0005840);	Cellular Component: chloroplast (GO:0009507);
TRINITY_DN4248_c0_g1	Cellular Component: ribosome (GO:0005840);	Cellular Component: chloroplast (GO:0009507);
TRINITY_DN5318_c0_g1	Cellular Component: ribosome (GO:0005840);	Cellular Component: chloroplast (GO:0009507);
TRINITY_DN2372_c0_g1
TRINITY_DN5616_c0_g1
TRINITY_DN4025_c0_g1
TRINITY_DN1814_c0_g1
chloroplast	29
mitochondrion	22
nucleus	9
cytoplasm	3

## Sheet: Deutzia hamata
#Gene	GO_Anno
TRINITY_DN255_c1_g2	Cellular Component: acetyl-CoA carboxylase complex (GO:0009317);	Cellular Component: chloroplast stroma (GO:0009570);
TRINITY_DN11614_c1_g1	Cellular Component: anaphase-promoting complex (GO:0005680);
TRINITY_DN1198_c0_g1	Cellular Component: chloroplast (GO:0009507);	Cellular Component: chloroplast thylakoid (GO:0009534);	Cellular Component: chloroplast stroma (GO:0009570);		Cellular Component: chloroplastic endopeptidase Clp complex (GO:0009840);	Cellular Component: chloroplast envelope (GO:0009941);	Cellular Component: plastoglobule (GO:0010287);
TRINITY_DN368_c0_g2	Cellular Component: chloroplast (GO:0009507);	Cellular Component: large ribosomal subunit (GO:0015934);
TRINITY_DN6006_c0_g1	Cellular Component: chloroplast (GO:0009507);	Cellular Component: plastid stroma (GO:0009532);	Cellular Component: chloroplast thylakoid membrane (GO:0009535);	Cellular Component: chloroplast stroma (GO:0009570);	Cellular Component: thylakoid (GO:0009579);		Cellular Component: chloroplastic endopeptidase Clp complex (GO:0009840);		Cellular Component: chloroplast envelope (GO:0009941);
TRINITY_DN2903_c0_g3	Cellular Component: chloroplast (GO:0009507);	Cellular Component: plastid stroma (GO:0009532);	Cellular Component: plastid (GO:0009536);	Cellular Component: chloroplast stroma (GO:0009570);	Cellular Component: chloroplast envelope (GO:0009941);
TRINITY_DN1305_c0_g1	Cellular Component: chloroplast (GO:0009507);	Cellular Component: plastid stroma (GO:0009532);	Cellular Component: chloroplast thylakoid (GO:0009534);	Cellular Component: chloroplast stroma (GO:0009570);	Cellular Component: thylakoid (GO:0009579);	Cellular Component: chloroplastic endopeptidase Clp complex (GO:0009840);	Cellular Component: chloroplast envelope (GO:0009941);
TRINITY_DN828_c0_g1	Cellular Component: chloroplast (GO:0009507);	Cellular Component: plastid stroma (GO:0009532);	Cellular Component: chloroplast thylakoid (GO:0009534);	Cellular Component: chloroplast stroma (GO:0009570);	Cellular Component: chloroplastic endopeptidase Clp complex (GO:0009840);	Cellular Component: chloroplast envelope (GO:0009941);
TRINITY_DN1990_c0_g3	Cellular Component: chloroplast (GO:0009507);
TRINITY_DN255_c0_g1	Cellular Component: chloroplast (GO:0009507);
TRINITY_DN1263_c0_g1	Cellular Component: chloroplast (GO:0009507);
TRINITY_DN633_c0_g2	Cellular Component: chloroplast inner membrane (GO:0009706);	Cellular Component: integral component of membrane (GO:0016021);
TRINITY_DN2988_c0_g2	Cellular Component: chloroplast inner membrane (GO:0009706);	Cellular Component: integral component of membrane (GO:0016021);
TRINITY_DN3418_c1_g2	Cellular Component: chloroplast stroma (GO:0009570);
TRINITY_DN633_c0_g1	Cellular Component: chloroplast stroma (GO:0009570);
TRINITY_DN2354_c0_g1	Cellular Component: chloroplast stroma (GO:0009570);
TRINITY_DN4568_c1_g1	Cellular Component: chloroplast thylakoid membrane (GO:0009535);	Cellular Component: integral component of membrane (GO:0016021);
TRINITY_DN14902_c0_g1	Cellular Component: chloroplast thylakoid membrane (GO:0009535);
TRINITY_DN6322_c0_g1	Cellular Component: cytoplasm (GO:0005737);	Cellular Component: Ski complex (GO:0055087);
TRINITY_DN2746_c0_g2	Cellular Component: DNA-directed RNA polymerase complex (GO:0000428);	Cellular Component: chloroplast (GO:0009507);
TRINITY_DN4434_c0_g1	Cellular Component: endosome (GO:0005768);	Cellular Component: Golgi apparatus (GO:0005794);	Cellular Component: trans-Golgi network (GO:0005802);	Cellular Component: plasma membrane (GO:0005886);	Cellular Component: plasmodesma (GO:0009506);
TRINITY_DN477_c0_g1	Cellular Component: extracellular region (GO:0005576);	Cellular Component: endoplasmic reticulum (GO:0005783);	Cellular Component: cytosol (GO:0005829);
TRINITY_DN602_c1_g1	Cellular Component: extracellular region (GO:0005576);	Cellular Component: endoplasmic reticulum (GO:0005783);	Cellular Component: cytosol (GO:0005829);
TRINITY_DN30545_c0_g1	Cellular Component: extracellular region (GO:0005576);
TRINITY_DN32072_c0_g1	Cellular Component: extracellular region (GO:0005576);
TRINITY_DN26290_c0_g1	Cellular Component: mitochondrial inner membrane (GO:0005743);	Cellular Component: integral component of membrane (GO:0016021);	Cellular Component: respiratory chain (GO:0070469);
TRINITY_DN3141_c0_g2	Cellular Component: mitochondrial inner membrane (GO:0005743);	Cellular Component: integral component of membrane (GO:0016021);	Cellular Component: respiratory chain (GO:0070469);
TRINITY_DN3141_c0_g1	Cellular Component: mitochondrial inner membrane (GO:0005743);	Cellular Component: proton-transporting ATP synthase complex, catalytic core F(1) (GO:0045261);
TRINITY_DN1894_c0_g1	Cellular Component: mitochondrial inner membrane (GO:0005743);	Cellular Component: respiratory chain (GO:0070469);
TRINITY_DN16436_c0_g3	Cellular Component: mitochondrial inner membrane (GO:0005743);	Cellular Component: respiratory chain (GO:0070469);
TRINITY_DN3141_c0_g6	Cellular Component: mitochondrial inner membrane (GO:0005743);	Cellular Component: respiratory chain complex III (GO:0045275);
TRINITY_DN584_c0_g1	Cellular Component: mitochondrial proton-transporting ATP synthase complex, catalytic core F(1) (GO:0000275);
TRINITY_DN2312_c1_g2	Cellular Component: mitochondrial proton-transporting ATP synthase complex, coupling factor F(o) (GO:0000276);	Cellular Component: integral component of membrane (GO:0016021);
TRINITY_DN15985_c0_g1	Cellular Component: mitochondrial small ribosomal subunit (GO:0005763);
TRINITY_DN765_c0_g1	Cellular Component: mitochondrion (GO:0005739);	Cellular Component: chloroplast (GO:0009507);	Cellular Component: plastid (GO:0009536);	Cellular Component: small ribosomal subunit (GO:0015935);
TRINITY_DN11942_c1_g1	Cellular Component: mitochondrion (GO:0005739);	Cellular Component: mitochondrial large ribosomal subunit (GO:0005762);
TRINITY_DN32498_c0_g1	Cellular Component: mitochondrion (GO:0005739);	Cellular Component: mitochondrial large ribosomal subunit (GO:0005762);
TRINITY_DN2337_c0_g1	Cellular Component: mitochondrion (GO:0005739);	Cellular Component: mitochondrial respiratory chain complex I (GO:0005747);
TRINITY_DN2337_c0_g2	Cellular Component: mitochondrion (GO:0005739);	Cellular Component: respiratory chain (GO:0070469);
TRINITY_DN6588_c0_g2	Cellular Component: mitochondrion (GO:0005739);	Cellular Component: respiratory chain (GO:0070469);
TRINITY_DN2312_c1_g4	Cellular Component: mitochondrion (GO:0005739);	Cellular Component: ribosome (GO:0005840);
TRINITY_DN4160_c0_g1	Cellular Component: mitochondrion (GO:0005739);	Cellular Component: small ribosomal subunit (GO:0015935);
TRINITY_DN12645_c0_g1	Cellular Component: mitochondrion (GO:0005739);	Cellular Component: small ribosomal subunit (GO:0015935);
TRINITY_DN2475_c0_g1	Cellular Component: mitochondrion (GO:0005739);	Cellular Component: plastid stroma (GO:0009532);	Cellular Component: chloroplast thylakoid membrane (GO:0009535);	Cellular Component: chloroplastic endopeptidase Clp complex (GO:0009840);
TRINITY_DN273_c0_g1	Cellular Component: nucleolus (GO:0005730);	Cellular Component: cytosolic large ribosomal subunit (GO:0022625);
TRINITY_DN273_c0_g2	Cellular Component: nucleolus (GO:0005730);	Cellular Component: cytosolic large ribosomal subunit (GO:0022625);
TRINITY_DN4649_c0_g1	Cellular Component: nucleus (GO:0005634);	Cellular Component: anaphase-promoting complex (GO:0005680);	Cellular Component: spindle (GO:0005819);			Cellular Component: cell plate (GO:0009504);
TRINITY_DN735_c0_g1	Cellular Component: nucleus (GO:0005634);	Cellular Component: membrane (GO:0016020);	Cellular Component: Cdc73/Paf1 complex (GO:0016593);
TRINITY_DN6626_c0_g1	Cellular Component: nucleus (GO:0005634);
TRINITY_DN3239_c0_g1	Cellular Component: nucleus (GO:0005634);
TRINITY_DN1379_c3_g1	Cellular Component: nucleus (GO:0005634);
TRINITY_DN68_c3_g1	Cellular Component: peroxisomal membrane (GO:0005778);	Cellular Component: cytosol (GO:0005829);
TRINITY_DN2074_c0_g2	Cellular Component: photosystem I (GO:0009522);	Cellular Component: chloroplast thylakoid membrane (GO:0009535);	Cellular Component: integral component of membrane (GO:0016021);
TRINITY_DN3812_c2_g1	Cellular Component: photosystem II (GO:0009523);	Cellular Component: chloroplast thylakoid membrane (GO:0009535);	Cellular Component: integral component of membrane (GO:0016021);
TRINITY_DN1218_c0_g1	Cellular Component: photosystem II (GO:0009523);	Cellular Component: chloroplast thylakoid membrane (GO:0009535);	Cellular Component: integral component of membrane (GO:0016021);
TRINITY_DN7239_c0_g1	Cellular Component: plasma membrane (GO:0005886);	Cellular Component: clathrin-coated pit (GO:0005905);
TRINITY_DN29118_c0_g7	Cellular Component: plasma membrane (GO:0005886);	Cellular Component: integral component of membrane (GO:0016021);	Cellular Component: mitochondrial membrane (GO:0031966);
TRINITY_DN2100_c2_g1	Cellular Component: ribosome (GO:0005840);	Cellular Component: chloroplast (GO:0009507);
TRINITY_DN4340_c2_g1	Cellular Component: ribosome (GO:0005840);	Cellular Component: chloroplast (GO:0009507);
TRINITY_DN3705_c0_g1	Cellular Component: ribosome (GO:0005840);	Cellular Component: chloroplast (GO:0009507);
TRINITY_DN4618_c0_g1	Cellular Component: ribosome (GO:0005840);	Cellular Component: chloroplast (GO:0009507);
TRINITY_DN8247_c0_g1	Cellular Component: ribosome (GO:0005840);	Cellular Component: chloroplast (GO:0009507);
TRINITY_DN1757_c0_g1	Cellular Component: small ribosomal subunit (GO:0015935);
TRINITY_DN1022_c0_g1
TRINITY_DN5608_c0_g1
TRINITY_DN7518_c0_g1
TRINITY_DN284_c0_g1
chloroplast	28
mitochondrion	19
nucleus	7
cytoplasm	1

## Sheet: Deutzia hypoglauca
#Gene	GO_Anno
TRINITY_DN13288_c0_g1	Cellular Component: anaphase-promoting complex (GO:0005680);
TRINITY_DN2830_c0_g1	Cellular Component: chloroplast (GO:0009507);	Cellular Component: chloroplast thylakoid (GO:0009534);	Cellular Component: chloroplast stroma (GO:0009570);	Cellular Component: chloroplastic endopeptidase Clp complex (GO:0009840);	Cellular Component: chloroplast envelope (GO:0009941);	Cellular Component: plastoglobule (GO:0010287);
TRINITY_DN15159_c0_g1	Cellular Component: chloroplast (GO:0009507);	Cellular Component: large ribosomal subunit (GO:0015934);
TRINITY_DN1446_c0_g1	Cellular Component: chloroplast (GO:0009507);	Cellular Component: plastid stroma (GO:0009532);	Cellular Component: plastid (GO:0009536);	Cellular Component: chloroplast stroma (GO:0009570);	Cellular Component: chloroplast envelope (GO:0009941);
TRINITY_DN2610_c1_g1	Cellular Component: chloroplast (GO:0009507);	Cellular Component: plastid stroma (GO:0009532);	Cellular Component: chloroplast thylakoid (GO:0009534);	Cellular Component: chloroplast stroma (GO:0009570);	Cellular Component: chloroplastic endopeptidase Clp complex (GO:0009840);	Cellular Component: chloroplast envelope (GO:0009941);
TRINITY_DN332_c0_g1	Cellular Component: chloroplast (GO:0009507);	Cellular Component: plastid stroma (GO:0009532);	Cellular Component: chloroplast thylakoid (GO:0009534);	Cellular Component: chloroplast stroma (GO:0009570);	Cellular Component: chloroplastic endopeptidase Clp complex (GO:0009840);	Cellular Component: chloroplast envelope (GO:0009941);
TRINITY_DN3707_c2_g1	Cellular Component: chloroplast (GO:0009507);	Cellular Component: plastid stroma (GO:0009532);	Cellular Component: chloroplast thylakoid (GO:0009534);	Cellular Component: chloroplast stroma (GO:0009570);	Cellular Component: thylakoid (GO:0009579);	Cellular Component: chloroplastic endopeptidase Clp complex (GO:0009840);	Cellular Component: chloroplast envelope (GO:0009941);
TRINITY_DN660_c0_g1	Cellular Component: chloroplast (GO:0009507);	Cellular Component: plastid stroma (GO:0009532);	Cellular Component: chloroplast thylakoid membrane (GO:0009535);	Cellular Component: chloroplast stroma (GO:0009570);	Cellular Component: thylakoid (GO:0009579);	Cellular Component: chloroplastic endopeptidase Clp complex (GO:0009840);	Cellular Component: chloroplast envelope (GO:0009941);
TRINITY_DN3237_c0_g2	Cellular Component: chloroplast (GO:0009507);
TRINITY_DN110_c0_g3	Cellular Component: chloroplast (GO:0009507);
TRINITY_DN632_c1_g1	Cellular Component: chloroplast (GO:0009507);
TRINITY_DN0_c1_g2	Cellular Component: chloroplast inner membrane (GO:0009706);	Cellular Component: integral component of membrane (GO:0016021);
TRINITY_DN7388_c0_g1	Cellular Component: chloroplast inner membrane (GO:0009706);	Cellular Component: integral component of membrane (GO:0016021);
TRINITY_DN0_c1_g1	Cellular Component: chloroplast stroma (GO:0009570);
TRINITY_DN7528_c0_g1	Cellular Component: chloroplast stroma (GO:0009570);
TRINITY_DN560_c1_g1	Cellular Component: chloroplast stroma (GO:0009570);
TRINITY_DN183_c1_g2	Cellular Component: chloroplast thylakoid membrane (GO:0009535);	Cellular Component: integral component of membrane (GO:0016021);
TRINITY_DN0_c4_g1	Cellular Component: chloroplast thylakoid membrane (GO:0009535);
TRINITY_DN155_c2_g1	Cellular Component: cytosolic large ribosomal subunit (GO:0022625);
TRINITY_DN6483_c0_g1	Cellular Component: endosome (GO:0005768);	Cellular Component: Golgi apparatus (GO:0005794);	Cellular Component: trans-Golgi network (GO:0005802);	Cellular Component: plasma membrane (GO:0005886);	Cellular Component: plasmodesma (GO:0009506);
TRINITY_DN2528_c0_g1	Cellular Component: Golgi membrane (GO:0000139);	Cellular Component: endosome (GO:0005768);	Cellular Component: vacuole (GO:0005773);	Cellular Component: vacuolar membrane (GO:0005774);	Cellular Component: Golgi apparatus (GO:0005794);	Cellular Component: trans-Golgi network (GO:0005802);	Cellular Component: plasmodesma (GO:0009506);	Cellular Component: endosome membrane (GO:0010008);	Cellular Component: integral component of membrane (GO:0016021);
TRINITY_DN11661_c1_g1	Cellular Component: mitochondrial inner membrane (GO:0005743);	Cellular Component: integral component of membrane (GO:0016021);	Cellular Component: respiratory chain (GO:0070469);
TRINITY_DN33372_c0_g1	Cellular Component: mitochondrial inner membrane (GO:0005743);	Cellular Component: integral component of membrane (GO:0016021);	Cellular Component: respiratory chain (GO:0070469);
TRINITY_DN4837_c0_g1	Cellular Component: mitochondrial inner membrane (GO:0005743);	Cellular Component: integral component of membrane (GO:0016021);	Cellular Component: respiratory chain (GO:0070469);
TRINITY_DN3237_c0_g1	Cellular Component: mitochondrial inner membrane (GO:0005743);	Cellular Component: plasma membrane (GO:0005886);	Cellular Component: integral component of membrane (GO:0016021);	Cellular Component: respiratory chain complex IV (GO:0045277);
TRINITY_DN4837_c0_g4	Cellular Component: mitochondrial inner membrane (GO:0005743);	Cellular Component: proton-transporting ATP synthase complex, catalytic core F(1) (GO:0045261);
TRINITY_DN19312_c0_g1	Cellular Component: mitochondrial inner membrane (GO:0005743);	Cellular Component: respiratory chain (GO:0070469);
TRINITY_DN3158_c0_g1	Cellular Component: mitochondrial inner membrane (GO:0005743);	Cellular Component: respiratory chain (GO:0070469);
TRINITY_DN8397_c0_g1	Cellular Component: mitochondrial inner membrane (GO:0005743);	Cellular Component: respiratory chain complex III (GO:0045275);
TRINITY_DN2694_c0_g1	Cellular Component: mitochondrial proton-transporting ATP synthase complex, catalytic core F(1) (GO:0000275);
TRINITY_DN2694_c1_g1	Cellular Component: mitochondrial proton-transporting ATP synthase complex, catalytic core F(1) (GO:0000275);
TRINITY_DN453_c1_g1	Cellular Component: mitochondrial proton-transporting ATP synthase complex, catalytic core F(1) (GO:0000275);
TRINITY_DN553_c0_g1	Cellular Component: mitochondrial proton-transporting ATP synthase complex, catalytic core F(1) (GO:0000275);
TRINITY_DN3783_c0_g1	Cellular Component: mitochondrial small ribosomal subunit (GO:0005763);
TRINITY_DN2071_c0_g2	Cellular Component: mitochondrion (GO:0005739);	Cellular Component: chloroplast (GO:0009507);	Cellular Component: plastid (GO:0009536);	Cellular Component: small ribosomal subunit (GO:0015935);
TRINITY_DN2335_c0_g2	Cellular Component: mitochondrion (GO:0005739);	Cellular Component: membrane (GO:0016020);
TRINITY_DN4967_c1_g1	Cellular Component: mitochondrion (GO:0005739);	Cellular Component: mitochondrial large ribosomal subunit (GO:0005762);
TRINITY_DN14130_c0_g1	Cellular Component: mitochondrion (GO:0005739);	Cellular Component: mitochondrial large ribosomal subunit (GO:0005762);
TRINITY_DN6019_c0_g1	Cellular Component: mitochondrion (GO:0005739);	Cellular Component: plastid stroma (GO:0009532);	Cellular Component: chloroplast thylakoid membrane (GO:0009535);	Cellular Component: chloroplastic endopeptidase Clp complex (GO:0009840);
TRINITY_DN19995_c0_g1	Cellular Component: mitochondrion (GO:0005739);	Cellular Component: respiratory chain (GO:0070469);
TRINITY_DN38986_c0_g1	Cellular Component: mitochondrion (GO:0005739);	Cellular Component: respiratory chain (GO:0070469);
TRINITY_DN4813_c0_g1	Cellular Component: mitochondrion (GO:0005739);	Cellular Component: respiratory chain (GO:0070469);
TRINITY_DN3237_c0_g3	Cellular Component: mitochondrion (GO:0005739);	Cellular Component: ribosome (GO:0005840);
TRINITY_DN3237_c0_g6	Cellular Component: mitochondrion (GO:0005739);	Cellular Component: small ribosomal subunit (GO:0015935);
TRINITY_DN1604_c0_g1	Cellular Component: nucleolus (GO:0005730);	Cellular Component: cytosolic ribosome (GO:0022626);	Cellular Component: cytosolic small ribosomal subunit (GO:0022627);
TRINITY_DN3965_c0_g1	Cellular Component: nucleus (GO:0005634);	Cellular Component: anaphase-promoting complex (GO:0005680);	Cellular Component: spindle (GO:0005819);	Cellular Component: cell plate (GO:0009504);
TRINITY_DN8211_c0_g1	Cellular Component: nucleus (GO:0005634);	Cellular Component: cytoplasm (GO:0005737);	Cellular Component: endoplasmic reticulum (GO:0005783);	Cellular Component: integral component of membrane (GO:0016021);	Cellular Component: intracellular membrane-bounded organelle (GO:0043231);	Cellular Component: perinuclear region of cytoplasm (GO:0048471);
TRINITY_DN8237_c0_g1	Cellular Component: nucleus (GO:0005634);	Cellular Component: cytoplasm (GO:0005737);	Cellular Component: cytosol (GO:0005829);
TRINITY_DN787_c0_g1	Cellular Component: nucleus (GO:0005634);	Cellular Component: membrane (GO:0016020);	Cellular Component: Cdc73/Paf1 complex (GO:0016593);
TRINITY_DN14541_c0_g1	Cellular Component: nucleus (GO:0005634);
TRINITY_DN5368_c0_g1	Cellular Component: nucleus (GO:0005634);
TRINITY_DN14097_c0_g1	Cellular Component: peroxisomal membrane (GO:0005778);	Cellular Component: cytosol (GO:0005829);
TRINITY_DN1887_c1_g1	Cellular Component: peroxisomal membrane (GO:0005778);	Cellular Component: cytosol (GO:0005829);
TRINITY_DN24301_c0_g1	Cellular Component: peroxisomal membrane (GO:0005778);	Cellular Component: cytosol (GO:0005829);
TRINITY_DN192_c0_g1	Cellular Component: photosystem I (GO:0009522);	Cellular Component: chloroplast thylakoid membrane (GO:0009535);	Cellular Component: integral component of membrane (GO:0016021);
TRINITY_DN8742_c0_g1	Cellular Component: photosystem II (GO:0009523);	Cellular Component: chloroplast thylakoid membrane (GO:0009535);	Cellular Component: integral component of membrane (GO:0016021);
TRINITY_DN110_c0_g1	Cellular Component: photosystem II (GO:0009523);	Cellular Component: chloroplast thylakoid membrane (GO:0009535);	Cellular Component: integral component of membrane (GO:0016021);
TRINITY_DN5721_c0_g1	Cellular Component: plasma membrane (GO:0005886);	Cellular Component: integral component of membrane (GO:0016021);	Cellular Component: mitochondrial membrane (GO:0031966);
TRINITY_DN10030_c0_g1	Cellular Component: ribosome (GO:0005840);	Cellular Component: chloroplast (GO:0009507);
TRINITY_DN12515_c0_g1	Cellular Component: ribosome (GO:0005840);	Cellular Component: chloroplast (GO:0009507);
TRINITY_DN4353_c0_g1	Cellular Component: ribosome (GO:0005840);	Cellular Component: chloroplast (GO:0009507);
TRINITY_DN5636_c0_g1	Cellular Component: ribosome (GO:0005840);	Cellular Component: chloroplast (GO:0009507);
TRINITY_DN3211_c0_g1	Cellular Component: small ribosomal subunit (GO:0015935);
TRINITY_DN3664_c0_g1	Cellular Component: small ribosomal subunit (GO:0015935);
TRINITY_DN1716_c0_g1
TRINITY_DN29543_c1_g1
TRINITY_DN8265_c0_g1
TRINITY_DN637_c1_g1
chloroplast	25
mitochondrion	23
nucleus	7
cytoplasm	3

## Sheet: Deutzia parviflora
#Gene	GO_Anno
TRINITY_DN8023_c0_g1	Cellular Component: anaphase-promoting complex (GO:0005680);
TRINITY_DN154_c0_g1	Cellular Component: cell wall (GO:0005618);	Cellular Component: vacuolar membrane (GO:0005774);	Cellular Component: cytosol (GO:0005829);	Cellular Component: plasma membrane (GO:0005886);	Cellular Component: plasmodesma (GO:0009506);	Cellular Component: chloroplast (GO:0009507);	Cellular Component: membrane (GO:0016020);	Cellular Component: cytosolic ribosome (GO:0022626);	Cellular Component: cytosolic small ribosomal subunit (GO:0022627);
TRINITY_DN13948_c0_g1	Cellular Component: chloroplast (GO:0009507);	Cellular Component: chloroplast thylakoid (GO:0009534);	Cellular Component: chloroplast stroma (GO:0009570);	Cellular Component: chloroplastic endopeptidase Clp complex (GO:0009840);	Cellular Component: chloroplast envelope (GO:0009941);	Cellular Component: plastoglobule (GO:0010287);
TRINITY_DN8218_c0_g1	Cellular Component: chloroplast (GO:0009507);	Cellular Component: large ribosomal subunit (GO:0015934);
TRINITY_DN1984_c0_g1	Cellular Component: chloroplast (GO:0009507);	Cellular Component: plastid stroma (GO:0009532);	Cellular Component: chloroplast thylakoid (GO:0009534);	Cellular Component: chloroplast stroma (GO:0009570);	Cellular Component: thylakoid (GO:0009579);	Cellular Component: chloroplastic endopeptidase Clp complex (GO:0009840);	Cellular Component: chloroplast envelope (GO:0009941);
TRINITY_DN2184_c0_g1	Cellular Component: chloroplast (GO:0009507);	Cellular Component: plastid stroma (GO:0009532);	Cellular Component: plastid (GO:0009536);	Cellular Component: chloroplast stroma (GO:0009570);	Cellular Component: chloroplast envelope (GO:0009941);
TRINITY_DN4974_c1_g1	Cellular Component: chloroplast (GO:0009507);	Cellular Component: plastid stroma (GO:0009532);	Cellular Component: chloroplast thylakoid (GO:0009534);	Cellular Component: chloroplast stroma (GO:0009570);	Cellular Component: chloroplastic endopeptidase Clp complex (GO:0009840);	Cellular Component: chloroplast envelope (GO:0009941);
TRINITY_DN6454_c0_g1	Cellular Component: chloroplast (GO:0009507);	Cellular Component: plastid stroma (GO:0009532);	Cellular Component: chloroplast thylakoid (GO:0009534);	Cellular Component: chloroplast stroma (GO:0009570);	Cellular Component: chloroplastic endopeptidase Clp complex (GO:0009840);	Cellular Component: chloroplast envelope (GO:0009941);
TRINITY_DN83_c0_g1	Cellular Component: chloroplast (GO:0009507);	Cellular Component: plastid stroma (GO:0009532);	Cellular Component: chloroplast thylakoid membrane (GO:0009535);	Cellular Component: chloroplast stroma (GO:0009570);	Cellular Component: thylakoid (GO:0009579);	Cellular Component: chloroplastic endopeptidase Clp complex (GO:0009840);	Cellular Component: chloroplast envelope (GO:0009941);
TRINITY_DN117_c0_g1	Cellular Component: chloroplast (GO:0009507);	Cellular Component: small ribosomal subunit (GO:0015935);
TRINITY_DN12590_c0_g1	Cellular Component: chloroplast (GO:0009507);
TRINITY_DN339_c1_g1	Cellular Component: chloroplast (GO:0009507);
TRINITY_DN339_c1_g2	Cellular Component: chloroplast (GO:0009507);
TRINITY_DN1913_c0_g2	Cellular Component: chloroplast inner membrane (GO:0009706);	Cellular Component: integral component of membrane (GO:0016021);
TRINITY_DN32228_c0_g1	Cellular Component: chloroplast inner membrane (GO:0009706);	Cellular Component: integral component of membrane (GO:0016021);
TRINITY_DN12881_c1_g1	Cellular Component: chloroplast stroma (GO:0009570);
TRINITY_DN646_c0_g1	Cellular Component: chloroplast stroma (GO:0009570);
TRINITY_DN1913_c0_g3	Cellular Component: chloroplast thylakoid membrane (GO:0009535);	Cellular Component: integral component of membrane (GO:0016021);
TRINITY_DN24073_c0_g1	Cellular Component: chloroplast thylakoid membrane (GO:0009535);
TRINITY_DN4764_c0_g1	Cellular Component: cytoplasm (GO:0005737);	Cellular Component: Ski complex (GO:0055087);
TRINITY_DN1721_c0_g1	Cellular Component: cytosolic large ribosomal subunit (GO:0022625);
TRINITY_DN1719_c0_g1	Cellular Component: DNA-directed RNA polymerase complex (GO:0000428);	Cellular Component: chloroplast (GO:0009507);
TRINITY_DN4778_c0_g1	Cellular Component: endosome (GO:0005768);	Cellular Component: Golgi apparatus (GO:0005794);	Cellular Component: trans-Golgi network (GO:0005802);	Cellular Component: plasma membrane (GO:0005886);	Cellular Component: plasmodesma (GO:0009506);
TRINITY_DN1719_c2_g1	Cellular Component: integral component of membrane (GO:0016021);	Cellular Component: mitochondrial membrane (GO:0031966);	Cellular Component: respiratory chain (GO:0070469);
TRINITY_DN24012_c0_g1	Cellular Component: integral component of membrane (GO:0016021);	Cellular Component: mitochondrial membrane (GO:0031966);	Cellular Component: respiratory chain (GO:0070469);
TRINITY_DN11183_c0_g1	Cellular Component: mitochondrial inner membrane (GO:0005743);	Cellular Component: integral component of membrane (GO:0016021);	Cellular Component: respiratory chain (GO:0070469);
TRINITY_DN18203_c0_g1	Cellular Component: mitochondrial inner membrane (GO:0005743);	Cellular Component: integral component of membrane (GO:0016021);	Cellular Component: respiratory chain (GO:0070469);
TRINITY_DN23660_c2_g2	Cellular Component: mitochondrial inner membrane (GO:0005743);	Cellular Component: integral component of membrane (GO:0016021);
TRINITY_DN78_c1_g1	Cellular Component: mitochondrial inner membrane (GO:0005743);	Cellular Component: integral component of membrane (GO:0016021);	Cellular Component: respiratory chain (GO:0070469);
TRINITY_DN22360_c0_g1	Cellular Component: mitochondrial inner membrane (GO:0005743);	Cellular Component: proton-transporting ATP synthase complex, catalytic core F(1) (GO:0045261);
TRINITY_DN2657_c0_g1	Cellular Component: mitochondrial inner membrane (GO:0005743);	Cellular Component: proton-transporting ATP synthase complex, catalytic core F(1) (GO:0045261);
TRINITY_DN10124_c0_g2	Cellular Component: mitochondrial inner membrane (GO:0005743);	Cellular Component: respiratory chain (GO:0070469);
TRINITY_DN3121_c0_g1	Cellular Component: mitochondrial inner membrane (GO:0005743);	Cellular Component: respiratory chain (GO:0070469);
TRINITY_DN1956_c0_g1	Cellular Component: mitochondrial inner membrane (GO:0005743);	Cellular Component: respiratory chain complex III (GO:0045275);
TRINITY_DN1166_c0_g1	Cellular Component: mitochondrial proton-transporting ATP synthase complex, catalytic core F(1) (GO:0000275);
TRINITY_DN453_c0_g1	Cellular Component: mitochondrial proton-transporting ATP synthase complex, catalytic core F(1) (GO:0000275);
TRINITY_DN1171_c0_g1	Cellular Component: mitochondrion (GO:0005739);	Cellular Component: chloroplast (GO:0009507);	Cellular Component: plastid (GO:0009536);	Cellular Component: small ribosomal subunit (GO:0015935);
TRINITY_DN11990_c0_g1	Cellular Component: mitochondrion (GO:0005739);	Cellular Component: mitochondrial large ribosomal subunit (GO:0005762);
TRINITY_DN1719_c1_g1	Cellular Component: mitochondrion (GO:0005739);	Cellular Component: mitochondrial large ribosomal subunit (GO:0005762);
TRINITY_DN1780_c0_g2	Cellular Component: mitochondrion (GO:0005739);	Cellular Component: mitochondrial large ribosomal subunit (GO:0005762);
TRINITY_DN1725_c0_g1	Cellular Component: mitochondrion (GO:0005739);	Cellular Component: mitochondrial respiratory chain complex I (GO:0005747);
TRINITY_DN8281_c0_g1	Cellular Component: mitochondrion (GO:0005739);	Cellular Component: plastid stroma (GO:0009532);	Cellular Component: chloroplast thylakoid membrane (GO:0009535);	Cellular Component: chloroplastic endopeptidase Clp complex (GO:0009840);
TRINITY_DN1725_c0_g2	Cellular Component: mitochondrion (GO:0005739);	Cellular Component: respiratory chain (GO:0070469);
TRINITY_DN22316_c0_g1	Cellular Component: mitochondrion (GO:0005739);	Cellular Component: respiratory chain (GO:0070469);
TRINITY_DN1719_c0_g4	Cellular Component: mitochondrion (GO:0005739);	Cellular Component: ribosome (GO:0005840);
TRINITY_DN1719_c0_g5	Cellular Component: mitochondrion (GO:0005739);	Cellular Component: ribosome (GO:0005840);
TRINITY_DN1719_c0_g6	Cellular Component: mitochondrion (GO:0005739);	Cellular Component: ribosome (GO:0005840);
TRINITY_DN24012_c0_g2	Cellular Component: mitochondrion (GO:0005739);	Cellular Component: ribosome (GO:0005840);
TRINITY_DN4289_c0_g2	Cellular Component: mitochondrion (GO:0005739);	Cellular Component: small ribosomal subunit (GO:0015935);
TRINITY_DN481_c0_g1	Cellular Component: nucleolus (GO:0005730);	Cellular Component: cytosolic large ribosomal subunit (GO:0022625);
TRINITY_DN4076_c0_g1	Cellular Component: nucleolus (GO:0005730);	Cellular Component: cytosolic ribosome (GO:0022626);	Cellular Component: cytosolic small ribosomal subunit (GO:0022627);
TRINITY_DN16668_c0_g1	Cellular Component: nucleus (GO:0005634);	Cellular Component: anaphase-promoting complex (GO:0005680);	Cellular Component: spindle (GO:0005819);
TRINITY_DN4823_c0_g1	Cellular Component: nucleus (GO:0005634);	Cellular Component: cytoplasm (GO:0005737);	Cellular Component: cytosol (GO:0005829);
TRINITY_DN6225_c0_g1	Cellular Component: nucleus (GO:0005634);	Cellular Component: cytoplasm (GO:0005737);	Cellular Component: endoplasmic reticulum (GO:0005783);	Cellular Component: integral component of membrane (GO:0016021);	Cellular Component: intracellular membrane-bounded organelle (GO:0043231);	Cellular Component: perinuclear region of cytoplasm (GO:0048471);
TRINITY_DN5116_c0_g1	Cellular Component: nucleus (GO:0005634);	Cellular Component: cytosol (GO:0005829);
TRINITY_DN7812_c0_g1	Cellular Component: nucleus (GO:0005634);	Cellular Component: membrane (GO:0016020);	Cellular Component: Cdc73/Paf1 complex (GO:0016593);
TRINITY_DN13253_c0_g1	Cellular Component: nucleus (GO:0005634);
TRINITY_DN8065_c0_g1	Cellular Component: nucleus (GO:0005634);
TRINITY_DN2829_c1_g1	Cellular Component: peroxisomal membrane (GO:0005778);	Cellular Component: cytosol (GO:0005829);
TRINITY_DN3262_c0_g1	Cellular Component: photosystem I (GO:0009522);	Cellular Component: chloroplast thylakoid membrane (GO:0009535);	Cellular Component: integral component of membrane (GO:0016021);
TRINITY_DN10378_c0_g1	Cellular Component: photosystem II (GO:0009523);	Cellular Component: chloroplast thylakoid membrane (GO:0009535);	Cellular Component: integral component of membrane (GO:0016021);
TRINITY_DN2501_c0_g1	Cellular Component: photosystem II (GO:0009523);	Cellular Component: chloroplast thylakoid membrane (GO:0009535);	Cellular Component: integral component of membrane (GO:0016021);
TRINITY_DN12589_c1_g2	Cellular Component: plasma membrane (GO:0005886);	Cellular Component: integral component of membrane (GO:0016021);	Cellular Component: mitochondrial membrane (GO:0031966);
TRINITY_DN16083_c0_g1	Cellular Component: ribosome (GO:0005840);	Cellular Component: chloroplast (GO:0009507);
TRINITY_DN2095_c0_g1	Cellular Component: ribosome (GO:0005840);	Cellular Component: chloroplast (GO:0009507);
TRINITY_DN766_c0_g2	Cellular Component: ribosome (GO:0005840);	Cellular Component: chloroplast (GO:0009507);
TRINITY_DN2003_c1_g1
TRINITY_DN3281_c0_g1
TRINITY_DN4772_c0_g1
TRINITY_DN6538_c0_g1
chloroplast	25
mitochondrion	25
nucleus	9
cytoplasm	4

## Sheet: Deutzia scabra
#Gene	GO_Anno
TRINITY_DN2779_c0_g2	Cellular Component: acetyl-CoA carboxylase complex (GO:0009317);	Cellular Component: chloroplast stroma (GO:0009570);
TRINITY_DN13895_c0_g1	Cellular Component: anaphase-promoting complex (GO:0005680);
TRINITY_DN3339_c0_g1	Cellular Component: chloroplast (GO:0009507);	Cellular Component: chloroplast thylakoid (GO:0009534);	Cellular Component: chloroplast stroma (GO:0009570);	Cellular Component: chloroplastic endopeptidase Clp complex (GO:0009840);	Cellular Component: chloroplast envelope (GO:0009941);	Cellular Component: plastoglobule (GO:0010287);
TRINITY_DN16979_c0_g1	Cellular Component: chloroplast (GO:0009507);	Cellular Component: large ribosomal subunit (GO:0015934);
TRINITY_DN105_c1_g1	Cellular Component: chloroplast (GO:0009507);	Cellular Component: plastid stroma (GO:0009532);	Cellular Component: chloroplast thylakoid (GO:0009534);	Cellular Component: chloroplast stroma (GO:0009570);	Cellular Component: chloroplastic endopeptidase Clp complex (GO:0009840);	Cellular Component: chloroplast envelope (GO:0009941);
TRINITY_DN1474_c0_g1	Cellular Component: chloroplast (GO:0009507);	Cellular Component: plastid stroma (GO:0009532);	Cellular Component: plastid (GO:0009536);	Cellular Component: chloroplast stroma (GO:0009570);	Cellular Component: chloroplast envelope (GO:0009941);
TRINITY_DN400_c0_g1	Cellular Component: chloroplast (GO:0009507);	Cellular Component: plastid stroma (GO:0009532);	Cellular Component: chloroplast thylakoid (GO:0009534);	Cellular Component: chloroplast stroma (GO:0009570);	Cellular Component: thylakoid (GO:0009579);	Cellular Component: chloroplastic endopeptidase Clp complex (GO:0009840);	Cellular Component: chloroplast envelope (GO:0009941);
TRINITY_DN6484_c0_g1	Cellular Component: chloroplast (GO:0009507);	Cellular Component: plastid stroma (GO:0009532);	Cellular Component: chloroplast thylakoid (GO:0009534);	Cellular Component: chloroplast stroma (GO:0009570);	Cellular Component: chloroplastic endopeptidase Clp complex (GO:0009840);	Cellular Component: chloroplast envelope (GO:0009941);
TRINITY_DN9678_c0_g1	Cellular Component: chloroplast (GO:0009507);	Cellular Component: plastid stroma (GO:0009532);	Cellular Component: chloroplast thylakoid membrane (GO:0009535);	Cellular Component: chloroplast stroma (GO:0009570);	Cellular Component: thylakoid (GO:0009579);	Cellular Component: chloroplastic endopeptidase Clp complex (GO:0009840);	Cellular Component: chloroplast envelope (GO:0009941);
TRINITY_DN10543_c1_g2	Cellular Component: chloroplast (GO:0009507);
TRINITY_DN469_c0_g1	Cellular Component: chloroplast (GO:0009507);
TRINITY_DN4_c0_g3	Cellular Component: chloroplast inner membrane (GO:0009706);	Cellular Component: integral component of membrane (GO:0016021);
TRINITY_DN2024_c0_g1	Cellular Component: chloroplast stroma (GO:0009570);
TRINITY_DN7885_c0_g3	Cellular Component: chloroplast stroma (GO:0009570);
TRINITY_DN3920_c0_g1	Cellular Component: chloroplast thylakoid membrane (GO:0009535);	Cellular Component: integral component of membrane (GO:0016021);
TRINITY_DN6204_c0_g1	Cellular Component: chloroplast thylakoid membrane (GO:0009535);	Cellular Component: proton-transporting ATP synthase complex, catalytic core F(1) (GO:0045261);
TRINITY_DN6204_c0_g2	Cellular Component: chloroplast thylakoid membrane (GO:0009535);	Cellular Component: proton-transporting ATP synthase complex, catalytic core F(1) (GO:0045261);
TRINITY_DN227_c2_g2	Cellular Component: chloroplast thylakoid membrane (GO:0009535);
TRINITY_DN8617_c0_g1	Cellular Component: cytoplasm (GO:0005737);	Cellular Component: Ski complex (GO:0055087);
TRINITY_DN429_c3_g1	Cellular Component: cytosolic large ribosomal subunit (GO:0022625);
TRINITY_DN5370_c0_g1	Cellular Component: DNA-directed RNA polymerase complex (GO:0000428);	Cellular Component: chloroplast (GO:0009507);
TRINITY_DN5723_c0_g1	Cellular Component: endosome (GO:0005768);	Cellular Component: Golgi apparatus (GO:0005794);	Cellular Component: trans-Golgi network (GO:0005802);	Cellular Component: plasma membrane (GO:0005886);	Cellular Component: plasmodesma (GO:0009506);
TRINITY_DN4669_c1_g1	Cellular Component: integral component of membrane (GO:0016021);	Cellular Component: mitochondrial membrane (GO:0031966);	Cellular Component: respiratory chain (GO:0070469);
TRINITY_DN23579_c1_g1	Cellular Component: mitochondrial inner membrane (GO:0005743);	Cellular Component: integral component of membrane (GO:0016021);	Cellular Component: respiratory chain (GO:0070469);
TRINITY_DN2410_c0_g1	Cellular Component: mitochondrial inner membrane (GO:0005743);	Cellular Component: integral component of membrane (GO:0016021);	Cellular Component: respiratory chain (GO:0070469);
TRINITY_DN4669_c1_g2	Cellular Component: mitochondrial inner membrane (GO:0005743);	Cellular Component: integral component of membrane (GO:0016021);	Cellular Component: respiratory chain (GO:0070469);
TRINITY_DN8419_c0_g2	Cellular Component: mitochondrial inner membrane (GO:0005743);	Cellular Component: plasma membrane (GO:0005886);	Cellular Component: integral component of membrane (GO:0016021);	Cellular Component: respiratory chain complex IV (GO:0045277);
TRINITY_DN1212_c0_g3	Cellular Component: mitochondrial inner membrane (GO:0005743);	Cellular Component: proton-transporting ATP synthase complex, catalytic core F(1) (GO:0045261);
TRINITY_DN33070_c0_g1	Cellular Component: mitochondrial inner membrane (GO:0005743);	Cellular Component: respiratory chain (GO:0070469);
TRINITY_DN3607_c0_g1	Cellular Component: mitochondrial inner membrane (GO:0005743);	Cellular Component: respiratory chain (GO:0070469);
TRINITY_DN5869_c0_g1	Cellular Component: mitochondrial inner membrane (GO:0005743);	Cellular Component: respiratory chain complex III (GO:0045275);
TRINITY_DN155_c0_g1	Cellular Component: mitochondrial proton-transporting ATP synthase complex, catalytic core F(1) (GO:0000275);
TRINITY_DN2148_c0_g1	Cellular Component: mitochondrial proton-transporting ATP synthase complex, catalytic core F(1) (GO:0000275);
TRINITY_DN2558_c0_g1	Cellular Component: mitochondrial proton-transporting ATP synthase complex, catalytic core F(1) (GO:0000275);
TRINITY_DN6268_c0_g1	Cellular Component: mitochondrial small ribosomal subunit (GO:0005763);
TRINITY_DN2841_c1_g1	Cellular Component: mitochondrion (GO:0005739);	Cellular Component: chloroplast (GO:0009507);	Cellular Component: plastid (GO:0009536);	Cellular Component: small ribosomal subunit (GO:0015935);
TRINITY_DN1212_c0_g2	Cellular Component: mitochondrion (GO:0005739);	Cellular Component: membrane (GO:0016020);
TRINITY_DN12467_c0_g1	Cellular Component: mitochondrion (GO:0005739);	Cellular Component: mitochondrial large ribosomal subunit (GO:0005762);
TRINITY_DN9553_c0_g1	Cellular Component: mitochondrion (GO:0005739);	Cellular Component: mitochondrial large ribosomal subunit (GO:0005762);
TRINITY_DN9784_c0_g1	Cellular Component: mitochondrion (GO:0005739);	Cellular Component: plastid stroma (GO:0009532);	Cellular Component: chloroplast thylakoid membrane (GO:0009535);	Cellular Component: chloroplastic endopeptidase Clp complex (GO:0009840);
TRINITY_DN11940_c0_g1	Cellular Component: mitochondrion (GO:0005739);	Cellular Component: respiratory chain (GO:0070469);
TRINITY_DN5193_c0_g1	Cellular Component: mitochondrion (GO:0005739);	Cellular Component: respiratory chain (GO:0070469);
TRINITY_DN10959_c1_g2	Cellular Component: mitochondrion (GO:0005739);	Cellular Component: ribosome (GO:0005840);
TRINITY_DN10134_c0_g1	Cellular Component: nucleolus (GO:0005730);	Cellular Component: cytosolic large ribosomal subunit (GO:0022625);
TRINITY_DN35_c0_g2	Cellular Component: nucleolus (GO:0005730);	Cellular Component: cytosolic large ribosomal subunit (GO:0022625);
TRINITY_DN6569_c0_g1	Cellular Component: nucleus (GO:0005634);	Cellular Component: anaphase-promoting complex (GO:0005680);	Cellular Component: spindle (GO:0005819);	Cellular Component: cell plate (GO:0009504);
TRINITY_DN4900_c0_g1	Cellular Component: nucleus (GO:0005634);	Cellular Component: cytoplasm (GO:0005737);	Cellular Component: endoplasmic reticulum (GO:0005783);	Cellular Component: integral component of membrane (GO:0016021);	Cellular Component: intracellular membrane-bounded organelle (GO:0043231);	Cellular Component: perinuclear region of cytoplasm (GO:0048471);
TRINITY_DN9839_c0_g1	Cellular Component: nucleus (GO:0005634);	Cellular Component: cytoplasm (GO:0005737);	Cellular Component: cytosol (GO:0005829);
TRINITY_DN1201_c0_g1	Cellular Component: nucleus (GO:0005634);	Cellular Component: membrane (GO:0016020);	Cellular Component: Cdc73/Paf1 complex (GO:0016593);
TRINITY_DN1091_c1_g1	Cellular Component: nucleus (GO:0005634);
TRINITY_DN14371_c0_g1	Cellular Component: nucleus (GO:0005634);
TRINITY_DN21009_c0_g1	Cellular Component: nucleus (GO:0005634);
TRINITY_DN24847_c0_g1	Cellular Component: peroxisomal membrane (GO:0005778);	Cellular Component: cytosol (GO:0005829);
TRINITY_DN6146_c0_g1	Cellular Component: peroxisomal membrane (GO:0005778);	Cellular Component: cytosol (GO:0005829);
TRINITY_DN8959_c0_g1	Cellular Component: peroxisomal membrane (GO:0005778);	Cellular Component: cytosol (GO:0005829);
TRINITY_DN4745_c0_g2	Cellular Component: photosystem I (GO:0009522);	Cellular Component: chloroplast thylakoid membrane (GO:0009535);	Cellular Component: integral component of membrane (GO:0016021);
TRINITY_DN241_c0_g1	Cellular Component: photosystem II (GO:0009523);	Cellular Component: chloroplast thylakoid membrane (GO:0009535);	Cellular Component: integral component of membrane (GO:0016021);
TRINITY_DN4_c0_g1	Cellular Component: photosystem II (GO:0009523);	Cellular Component: chloroplast thylakoid membrane (GO:0009535);	Cellular Component: integral component of membrane (GO:0016021);
TRINITY_DN169_c0_g1	Cellular Component: proton-transporting V-type ATPase, V1 domain (GO:0033180);
TRINITY_DN73_c0_g1	Cellular Component: proton-transporting V-type ATPase, V1 domain (GO:0033180);
TRINITY_DN7496_c0_g1	Cellular Component: ribosome (GO:0005840);	Cellular Component: chloroplast (GO:0009507);
TRINITY_DN8155_c1_g1	Cellular Component: ribosome (GO:0005840);	Cellular Component: chloroplast (GO:0009507);
TRINITY_DN8941_c0_g1	Cellular Component: ribosome (GO:0005840);	Cellular Component: chloroplast (GO:0009507);
TRINITY_DN192_c0_g1	Cellular Component: small ribosomal subunit (GO:0015935);
TRINITY_DN25140_c0_g1	Cellular Component: small ribosomal subunit (GO:0015935);
TRINITY_DN11571_c0_g1
TRINITY_DN6998_c0_g1
TRINITY_DN789_c0_g1
chloroplast	25
mitochondrion	21
nucleus	9
cytoplasm	4

## Sheet: total
	chloroplast	mitochondrion	nucleus	cytoplasm
Deutzia grandiflora	29	22	9	3
Deutzia hamata	28	19	7	1
Deutzia hypoglauca	25	23	7	3
Deutzia parviflora	25	25	9	4
Deutzia scabra	25	21	9	4
