# Supplementary material for: Analysis of the RNA Editing Sites and Orthologous Gene Function of Transcriptome and Chloroplast Genomes in the Evolution of Five Deutzia Species
Source: Int J Mol Sci. 2023 Aug 19;24(16):12954. doi: 10.3390/ijms241612954 (PMC10454583; doi:10.3390/ijms241612954)
Supplement: Supplementary file 1 [file ijms-24-12954-s001.zip › Table S5-Annotation of orthologous genes.xlsx]

## Sheet: KEGG annotation
Species	#GeneID	COG_class	COG_class_annotation	GO_annotation	KEGG_annotation	KOG_class	KOG_class_annotation	Pfam_annotation	Swissprot_annotation	nr_annotation
Deutzia grandiflora	TRINITY_DN4286_c1_g1	--	--	--	--|4e-11|cpep:111789396|hypothetical protein	--	--	--	--	uncharacterized protein LOC114291567 [Camellia sinensis]
Deutzia grandiflora	TRINITY_DN6455_c0_g1	--	--	--	--|4e-15|sot:102599669|hypothetical protein	--	--	Cystatin domain	UPF0725 protein At4g29550 OS=Arabidopsis thaliana OX=3702 GN=At4g29550 PE=2 SV=1	uncharacterized protein LOC114257478 [Camellia sinensis]
Deutzia grandiflora	TRINITY_DN2630_c0_g3	[C]	Energy production and conversion	Biological Process: transport (GO:0006810);; Molecular Function: NADH dehydrogenase (ubiquinone) activity (GO:0008137);; Cellular Component: chloroplast thylakoid membrane (GO:0009535);; Molecular Function: metal ion binding (GO:0046872);; Molecular Function: quinone binding (GO:0048038);; Molecular Function: 4 iron, 4 sulfur cluster binding (GO:0051539);;	--|1e-142|nnu:N623_p061|hypothetical protein	[C]	Energy production and conversion	NADH ubiquinone oxidoreductase, 20 Kd subunit;; Respiratory-chain NADH dehydrogenase, 30 Kd subunit;; NADH-ubiquinone/plastoquinone oxidoreductase, chain 3	NAD(P)H-quinone oxidoreductase subunit K, chloroplastic OS=Eucalyptus globulus subsp. globulus OX=71271 GN=ndhK PE=3 SV=2	NADH dehydrogenase subunit J, chloroplast [Artemisia annua]
Deutzia grandiflora	TRINITY_DN317_c0_g1	[C]	Energy production and conversion	Cellular Component: mitochondrial proton-transporting ATP synthase complex, catalytic core F(1) (GO:0000275);; Molecular Function: ATP binding (GO:0005524);; Biological Process: ATP synthesis coupled proton transport (GO:0015986);; Molecular Function: proton-transporting ATP synthase activity, rotational mechanism (GO:0046933);;	K02133|0.0|vvi:100261031|K02133 ATPeF1B; F-type H+-transporting ATPase subunit beta [EC:7.1.2.2]	[C]	Energy production and conversion	ATP synthase alpha/beta family, nucleotide-binding domain;; ATP synthase alpha/beta family, beta-barrel domain;; ATP synthase F1 beta subunit	ATP synthase subunit beta, mitochondrial OS=Nicotiana plumbaginifolia OX=4092 GN=ATPB PE=1 SV=1	PREDICTED: ATP synthase subunit beta, mitochondrial [Vitis vinifera]
Deutzia grandiflora	TRINITY_DN14269_c0_g1	[C]	Energy production and conversion	Molecular Function: structural constituent of ribosome (GO:0003735);; Cellular Component: mitochondrion (GO:0005739);; Cellular Component: ribosome (GO:0005840);; Molecular Function: rRNA binding (GO:0019843);; Biological Process: positive regulation of translational fidelity (GO:0045903);;	--|0.0|nta:NitaMp135|hypothetical protein	--	--	S4 domain;; NADH-ubiquinone/plastoquinone oxidoreductase chain 6	Ribosomal protein S4, mitochondrial OS=Arabidopsis thaliana OX=3702 GN=RPS4 PE=2 SV=2	ribosomal protein S4, partial (mitochondrion) [Nicotiana tabacum]
Deutzia grandiflora	TRINITY_DN10202_c0_g2	[C]	Energy production and conversion	Molecular Function: ATP binding (GO:0005524);; Cellular Component: mitochondrial inner membrane (GO:0005743);; Biological Process: ATP synthesis coupled proton transport (GO:0015986);; Cellular Component: proton-transporting ATP synthase complex, catalytic core F(1) (GO:0045261);; Molecular Function: proton-transporting ATP synthase activity, rotational mechanism (GO:0046933);;	K02132|5e-60|zju:107406645|K02132 ATPeF1A; F-type H+-transporting ATPase subunit alpha	[C]	Energy production and conversion	ATP synthase alpha/beta chain, C terminal domain	ATP synthase subunit alpha, mitochondrial OS=Nicotiana plumbaginifolia OX=4092 GN=ATPA PE=3 SV=1	truncated putative F1-ATP synthase subunit alpha (mitochondrion) [Nicotiana tabacum x Nicotiana bigelovii] CAA54916.1 mitochondrial truncated atpA gene (mitochondrion) [Nicotiana tabacum] prf||2104428A orf38/220
Deutzia grandiflora	TRINITY_DN5721_c0_g1	[OU]	--	Molecular Function: serine-type endopeptidase activity (GO:0004252);; Cellular Component: mitochondrion (GO:0005739);; Molecular Function: zinc ion binding (GO:0008270);; Cellular Component: plastid stroma (GO:0009532);; Cellular Component: chloroplast thylakoid membrane (GO:0009535);; Cellular Component: chloroplastic endopeptidase Clp complex (GO:0009840);; Molecular Function: cobalt ion bindin…	K01358|1e-142|vvi:100266180|K01358 clpP; ATP-dependent Clp protease, protease subunit [EC:3.4.21.92]	[O]	Posttranslational modification, protein turnover, chaperones	Clp protease	ATP-dependent Clp protease proteolytic subunit 2, mitochondrial OS=Arabidopsis thaliana OX=3702 GN=CLPP2 PE=1 SV=1	ATP-dependent Clp protease proteolytic subunit 2 like [Actinidia chinensis var. chinensis]
Deutzia grandiflora	TRINITY_DN2619_c0_g1	[R]	General function prediction only	Molecular Function: calcium ion binding (GO:0005509);; Cellular Component: endosome (GO:0005768);; Cellular Component: Golgi apparatus (GO:0005794);; Cellular Component: trans-Golgi network (GO:0005802);; Cellular Component: plasma membrane (GO:0005886);; Cellular Component: plasmodesma (GO:0009506);; Molecular Function: transferase activity, transferring glycosyl groups (GO:0016757);;	--|0.0|sly:101252387|hypothetical protein	[R]	General function prediction only	Tetratricopeptide repeat;; Tetratricopeptide repeat;; Tetratricopeptide repeat;; TPR repeat;; Tetratricopeptide repeat;; Tetratricopeptide repeat;; Tetratricopeptide repeat;; Tetratricopeptide repeat;; Tetratricopeptide repeat;; Tetratricopeptide repeat;; Tetratricopeptide repeat;; Tetratricopeptide repeat;; Tetratricopeptide repeat;; Anaphase-promoting complex, cyclosome, subunit 3	Uncharacterized TPR repeat-containing protein At1g05150 OS=Arabidopsis thaliana OX=3702 GN=At1g05150 PE=1 SV=1	Tetratricopeptide repeat protein [Actinidia chinensis var. chinensis]
Deutzia grandiflora	TRINITY_DN1077_c0_g1	[OU]	--	Molecular Function: serine-type endopeptidase activity (GO:0004252);; Cellular Component: chloroplast (GO:0009507);; Cellular Component: chloroplast thylakoid (GO:0009534);; Cellular Component: chloroplast stroma (GO:0009570);; Biological Process: chloroplast organization (GO:0009658);; Cellular Component: chloroplastic endopeptidase Clp complex (GO:0009840);; Cellular Component: chloroplast enve…	K01358|1e-177|oeu:111393975|K01358 clpP; ATP-dependent Clp protease, protease subunit [EC:3.4.21.92]	[O]	Posttranslational modification, protein turnover, chaperones	Clp protease	ATP-dependent Clp protease proteolytic subunit-related protein 2, chloroplastic OS=Arabidopsis thaliana OX=3702 GN=CLPR2 PE=1 SV=1	hypothetical protein F0562_012754 [Nyssa sinensis]
Deutzia grandiflora	TRINITY_DN4415_c0_g1	--	--	Molecular Function: cysteine-type endopeptidase inhibitor activity (GO:0004869);; Cellular Component: extracellular region (GO:0005576);; Cellular Component: endoplasmic reticulum (GO:0005783);; Cellular Component: cytosol (GO:0005829);; Biological Process: defense response (GO:0006952);; Biological Process: hyperosmotic response (GO:0006972);; Biological Process: response to oxidative stress (GO…	--|1e-114|qsu:111996434|hypothetical protein	--	--	Aspartic acid proteinase inhibitor;; Cystatin domain	Cysteine proteinase inhibitor 6 OS=Arabidopsis thaliana OX=3702 GN=CYS6 PE=1 SV=2	cysteine proteinase inhibitor 12 [Quercus suber]
Deutzia grandiflora	TRINITY_DN4666_c0_g1	[R]	General function prediction only	Cellular Component: nucleus (GO:0005634);; Cellular Component: anaphase-promoting complex (GO:0005680);; Cellular Component: spindle (GO:0005819);; Biological Process: mitotic cell cycle (GO:0007067);; Biological Process: regulation of mitotic cell cycle (GO:0007346);; Cellular Component: cell plate (GO:0009504);; Biological Process: response to auxin (GO:0009733);; Biological Process: root meris…	K03350|0.0|vvi:100256135|K03350 APC3; anaphase-promoting complex subunit 3	[D]	Cell cycle control, cell division, chromosome partitioning	Tetratricopeptide repeat;; Tetratricopeptide repeat;; Tetratricopeptide repeat;; Tetratricopeptide repeat;; Tetratricopeptide repeat;; Tetratricopeptide repeat;; TPR repeat;; Tetratricopeptide repeat;; Tetratricopeptide repeat;; Tetratricopeptide repeat;; Tetratricopeptide repeat;; Tetratricopeptide repeat;; Anaphase-promoting complex, cyclosome, subunit 3	Cell division cycle protein 27 homolog B OS=Arabidopsis thaliana OX=3702 GN=CDC27B PE=1 SV=1	hypothetical protein F0562_029450 [Nyssa sinensis]
Deutzia grandiflora	TRINITY_DN9875_c1_g1	--	--	Molecular Function: cysteine-type endopeptidase inhibitor activity (GO:0004869);; Cellular Component: extracellular region (GO:0005576);; Biological Process: defense response (GO:0006952);;	--|4e-38|nnu:109114486|hypothetical protein	--	--	Aspartic acid proteinase inhibitor;; Cystatin domain	Cysteine proteinase inhibitor 1 OS=Actinidia deliciosa OX=3627 PE=1 SV=1	cysteine proteinase inhibitor 5-like [Pistacia vera]
Deutzia grandiflora	TRINITY_DN46_c1_g1	[C]	Energy production and conversion	Cellular Component: mitochondrion (GO:0005739);; Molecular Function: NADH dehydrogenase (ubiquinone) activity (GO:0008137);; Molecular Function: quinone binding (GO:0048038);; Molecular Function: NAD binding (GO:0051287);; Cellular Component: respiratory chain (GO:0070469);;	--|1e-116|vvi:ViviM_p021|hypothetical protein	[C]	Energy production and conversion	Respiratory-chain NADH dehydrogenase, 49 Kd subunit	NADH dehydrogenase [ubiquinone] iron-sulfur protein 2 OS=Arabidopsis thaliana OX=3702 GN=NAD7 PE=1 SV=2	hypothetical protein E3N88_46106 [Mikania micrantha] lcl|KAC9255313.1 hypothetical protein E3N88_46112 [Mikania micrantha] lcl|KAD0468657.1 hypothetical protein E3N88_44231 [Mikania micrantha]
Deutzia grandiflora	TRINITY_DN994_c0_g1	[C]	Energy production and conversion	Molecular Function: ATP binding (GO:0005524);; Cellular Component: chloroplast thylakoid membrane (GO:0009535);; Biological Process: ATP synthesis coupled proton transport (GO:0015986);; Cellular Component: proton-transporting ATP synthase complex, catalytic core F(1) (GO:0045261);; Molecular Function: proton-transporting ATP synthase activity, rotational mechanism (GO:0046933);;	--|0.0|hbr:HebrCp023|hypothetical protein	[C]	Energy production and conversion	ATP synthase alpha/beta family, nucleotide-binding domain;; ATP synthase alpha/beta chain, C terminal domain;; ATP synthase alpha/beta family, beta-barrel domain;; ATP synthase B/B' CF(0);; Photosystem II 4 kDa reaction centre component;; Photosystem II reaction centre I protein (PSII 4.8 kDa protein)	ATP synthase subunit alpha, chloroplastic OS=Manihot esculenta OX=3983 GN=atpA PE=3 SV=1	AtpA (chloroplast) [Deutzia compacta] AUF33371.1 AtpA (chloroplast) [Deutzia crassifolia] QEJ87480.1 AtpA (chloroplast) [Deutzia compacta]
Deutzia grandiflora	TRINITY_DN4155_c0_g1	--	--	--	--|1e-163|qsu:112022693|hypothetical protein	--	--	TPR repeat;; Tetratricopeptide repeat;; Tetratricopeptide repeat;; Tetratricopeptide repeat	--	hypothetical protein F0562_032575 [Nyssa sinensis]
Deutzia grandiflora	TRINITY_DN436_c0_g1	[J]	Translation, ribosomal structure and biogenesis	Molecular Function: structural constituent of ribosome (GO:0003735);; Cellular Component: ribosome (GO:0005840);; Biological Process: translation (GO:0006412);; Cellular Component: chloroplast (GO:0009507);; Molecular Function: rRNA binding (GO:0019843);;	--|1e-71|oeu:OleuseuP_p044|hypothetical protein	[J]	Translation, ribosomal structure and biogenesis	Ribosomal protein L20;; Ribosomal protein S18;; Ribosomal protein L33	50S ribosomal protein L20, chloroplastic OS=Panax ginseng OX=4054 GN=rpl20 PE=3 SV=1	ribosomal protein L20 (chloroplast) [Osmanthus aff. armatus Besnard 02-2013] QBS48455.1 ribosomal protein L20 (chloroplast) [Osmanthus aff. armatus Besnard 02-2013]
Deutzia grandiflora	TRINITY_DN1085_c0_g3	[C]	Energy production and conversion	Molecular Function: ATP binding (GO:0005524);; Cellular Component: mitochondrial inner membrane (GO:0005743);; Biological Process: ATP synthesis coupled proton transport (GO:0015986);; Cellular Component: proton-transporting ATP synthase complex, catalytic core F(1) (GO:0045261);; Molecular Function: proton-transporting ATP synthase activity, rotational mechanism (GO:0046933);;	K02132|0.0|zju:107406645|K02132 ATPeF1A; F-type H+-transporting ATPase subunit alpha	[C]	Energy production and conversion	ATP synthase alpha/beta family, nucleotide-binding domain;; ATP synthase alpha/beta chain, C terminal domain;; ATP synthase alpha/beta family, beta-barrel domain	ATP synthase subunit alpha, mitochondrial OS=Oenothera biennis OX=3942 GN=ATPA PE=3 SV=1	ATPase subunit 1 (mitochondrion) [Humulus lupulus]
Deutzia grandiflora	TRINITY_DN11256_c1_g1	[OU]	--	Molecular Function: serine-type endopeptidase activity (GO:0004252);; Cellular Component: chloroplast (GO:0009507);; Cellular Component: plastid stroma (GO:0009532);; Cellular Component: chloroplast thylakoid (GO:0009534);; Cellular Component: chloroplast stroma (GO:0009570);; Cellular Component: thylakoid (GO:0009579);; Cellular Component: chloroplastic endopeptidase Clp complex (GO:0009840);; C…	K01358|0.0|tcc:18613705|K01358 clpP; ATP-dependent Clp protease, protease subunit [EC:3.4.21.92]	[O]	Posttranslational modification, protein turnover, chaperones	Clp protease	ATP-dependent Clp protease proteolytic subunit 5, chloroplastic OS=Arabidopsis thaliana OX=3702 GN=CLPP5 PE=1 SV=1	hypothetical protein F0562_000763 [Nyssa sinensis]
Deutzia grandiflora	TRINITY_DN5361_c0_g2	--	--	Cellular Component: chloroplast inner membrane (GO:0009706);; Biological Process: proton transmembrane transport (GO:0015992);; Cellular Component: integral component of membrane (GO:0016021);;	--|0.0|qsu:111986617|hypothetical protein	--	--	CemA family	Chloroplast envelope membrane protein OS=Rhodomonas salina OX=52970 GN=cemA PE=3 SV=1	hypothetical protein F0562_013371 [Nyssa sinensis]
Deutzia grandiflora	TRINITY_DN266_c0_g1	--	--	--	--|4e-06|spen:114075307|hypothetical protein	[Z]	Cytoskeleton	--	--	hypothetical protein BRARA_G01377 [Brassica rapa]
Deutzia grandiflora	TRINITY_DN10683_c1_g2	[J]	Translation, ribosomal structure and biogenesis	Molecular Function: structural constituent of ribosome (GO:0003735);; Cellular Component: ribosome (GO:0005840);; Biological Process: translation (GO:0006412);; Cellular Component: chloroplast (GO:0009507);; Molecular Function: rRNA binding (GO:0019843);;	K02887|7e-79|dcr:108211795|K02887 RP-L20; large subunit ribosomal protein L20	[J]	Translation, ribosomal structure and biogenesis	Ribosomal protein L20	50S ribosomal protein L20, chloroplastic OS=Chlorella vulgaris OX=3077 GN=rpl20 PE=3 SV=2	uncharacterized protein LOC113783469 [Coffea eugenioides]
Deutzia grandiflora	TRINITY_DN3089_c0_g5	[O]	Posttranslational modification, protein turnover, chaperones	Cellular Component: mitochondrion (GO:0005739);; Molecular Function: heme transporter activity (GO:0015232);; Cellular Component: membrane (GO:0016020);; Biological Process: cytochrome complex assembly (GO:0017004);; Molecular Function: heme binding (GO:0020037);;	--|0.0|gra:105796758|hypothetical protein	--	--	Cytochrome C assembly protein	Probable cytochrome c biosynthesis protein OS=Oenothera berteroana OX=3950 PE=2 SV=3	cytochrome c maturation protein CcmFN (mitochondrion) [Nicotiana tabacum]
Deutzia grandiflora	TRINITY_DN4385_c0_g1	--	--	--	K14826|5e-12|sot:102602983|K14826 FPR3_4; FK506-binding nuclear protein [EC:5.2.1.8]	--	--	Aspartic acid proteinase inhibitor;; Cystatin domain	UPF0725 protein At1g23960 OS=Arabidopsis thaliana OX=3702 GN=At1g23960 PE=1 SV=1	Cystatin domain-containing protein [Cephalotus follicularis]
Deutzia grandiflora	TRINITY_DN415_c0_g1	[J]	Translation, ribosomal structure and biogenesis	Molecular Function: RNA binding (GO:0003723);; Molecular Function: structural constituent of ribosome (GO:0003735);; Cellular Component: mitochondrion (GO:0005739);; Cellular Component: ribosome (GO:0005840);; Biological Process: translation (GO:0006412);;	--|0.0|vvi:ViviM_p061|hypothetical protein	--	--	Ribosomal protein S3, C-terminal domain;; Ribosomal protein L16p/L10e;; Ribosomal protein S19	Ribosomal protein S3, mitochondrial OS=Petunia hybrida OX=4102 GN=YRPS3 PE=2 SV=1	ribosomal protein S3 (mitochondrion) [Nicotiana tabacum]
Deutzia grandiflora	TRINITY_DN2874_c1_g1	--	--	Cellular Component: photosystem II (GO:0009523);; Cellular Component: chloroplast thylakoid membrane (GO:0009535);; Biological Process: photosynthetic electron transport in photosystem II (GO:0009772);; Cellular Component: integral component of membrane (GO:0016021);; Molecular Function: chlorophyll binding (GO:0016168);; Biological Process: protein-chromophore linkage (GO:0018298);; Molecular Fu…	--|0.0|ccaj:BKH98_gp066|hypothetical protein	--	--	Photosystem II protein;; Photosynthetic reaction centre protein;; GATA zinc finger;; YCF9	Photosystem II CP43 reaction center protein OS=Populus trichocarpa OX=3694 GN=psbC PE=3 SV=1	photosystem II protein C (chloroplast) [Salix suchowensis] YP_009128765.1 photosystem II protein C (chloroplast) [Salix purpurea] YP_009179187.1 photosystem II protein C (chloroplast) [Salix babylonica] YP_009453601.1 photosystem II CP43 chlorophyll apoprotein (chloroplast) [Salix arbutifolia] YP_009674203.1 photosystem II protein C (chloroplast) [Salix gracilistyla] YP_009685219.1 photosystem II…
Deutzia grandiflora	TRINITY_DN46_c1_g2	[C]	Energy production and conversion	Cellular Component: mitochondrion (GO:0005739);; Molecular Function: NADH dehydrogenase (ubiquinone) activity (GO:0008137);; Molecular Function: quinone binding (GO:0048038);; Molecular Function: NAD binding (GO:0051287);; Cellular Component: respiratory chain (GO:0070469);;	--|4e-90|nto:108946483|hypothetical protein	[C]	Energy production and conversion	Respiratory-chain NADH dehydrogenase, 49 Kd subunit	NADH dehydrogenase [ubiquinone] iron-sulfur protein 2 OS=Arabidopsis thaliana OX=3702 GN=NAD7 PE=1 SV=2	PREDICTED: uncharacterized protein LOC108946483 [Nicotiana tomentosiformis]
Deutzia grandiflora	TRINITY_DN3408_c0_g1	[J]	Translation, ribosomal structure and biogenesis	Biological Process: ribosomal small subunit assembly (GO:0000028);; Biological Process: maturation of SSU-rRNA from tricistronic rRNA transcript (SSU-rRNA, 5.8S rRNA, LSU-rRNA) (GO:0000462);; Biological Process: karyogamy (GO:0000741);; Molecular Function: structural constituent of ribosome (GO:0003735);; Cellular Component: mitochondrial small ribosomal subunit (GO:0005763);; Biological Process:…	K02948|2e-84|qsu:112022515|K02948 RP-S11; small subunit ribosomal protein S11	--	--	Ribosomal protein S11	Probable ribosomal protein S11, mitochondrial OS=Arabidopsis thaliana OX=3702 GN=NFD3 PE=2 SV=1	hypothetical protein F0562_007291 [Nyssa sinensis]
Deutzia grandiflora	TRINITY_DN1170_c0_g2	[OU]	--	Molecular Function: serine-type endopeptidase activity (GO:0004252);; Cellular Component: chloroplast (GO:0009507);; Cellular Component: plastid stroma (GO:0009532);; Cellular Component: chloroplast thylakoid membrane (GO:0009535);; Cellular Component: chloroplast stroma (GO:0009570);; Cellular Component: thylakoid (GO:0009579);; Biological Process: chloroplast organization (GO:0009658);; Cellula…	K01358|1e-145|egr:104442503|K01358 clpP; ATP-dependent Clp protease, protease subunit [EC:3.4.21.92]	[O]	Posttranslational modification, protein turnover, chaperones	Clp protease	ATP-dependent Clp protease proteolytic subunit 4, chloroplastic OS=Arabidopsis thaliana OX=3702 GN=CLPP4 PE=1 SV=1	ATP-dependent Clp protease proteolytic subunit 4, chloroplastic-like [Camellia sinensis] THG18319.1 hypothetical protein TEA_021620 [Camellia sinensis var. sinensis]
Deutzia grandiflora	TRINITY_DN12800_c1_g1	[R]	General function prediction only	Cellular Component: nucleus (GO:0005634);; Biological Process: mitotic cell cycle (GO:0007067);; Biological Process: phloem or xylem histogenesis (GO:0010087);; Biological Process: protein ubiquitination (GO:0016567);; Biological Process: regulation of DNA endoreduplication (GO:0032875);; Biological Process: cell division (GO:0051301);;	K03353|0.0|nnu:104609746|K03353 APC6; anaphase-promoting complex subunit 6	[DO]	--	Tetratricopeptide repeat;; Tetratricopeptide repeat;; Anaphase-promoting complex, cyclosome, subunit 3;; Tetratricopeptide repeat;; Tetratricopeptide repeat;; Tetratricopeptide repeat;; Tetratricopeptide repeat;; Tetratricopeptide repeat;; Tetratricopeptide repeat;; Tetratricopeptide repeat;; TPR repeat;; Tetratricopeptide repeat	Anaphase-promoting complex subunit 6 OS=Arabidopsis thaliana OX=3702 GN=APC6 PE=2 SV=1	hypothetical protein F0562_010562 [Nyssa sinensis]
Deutzia grandiflora	TRINITY_DN164_c0_g2	[J]	Translation, ribosomal structure and biogenesis	Molecular Function: structural constituent of ribosome (GO:0003735);; Cellular Component: nucleolus (GO:0005730);; Biological Process: translation (GO:0006412);; Cellular Component: cytosolic large ribosomal subunit (GO:0022625);; Molecular Function: large ribosomal subunit rRNA binding (GO:0070180);;	K02894|6e-97|spen:107029324|K02894 RP-L23e; large subunit ribosomal protein L23e	[J]	Translation, ribosomal structure and biogenesis	Ribosomal protein L14p/L23e	60S ribosomal protein L23 OS=Arabidopsis thaliana OX=3702 GN=RPL23A PE=2 SV=3	ribosomal protein L17-like protein [Solanum tuberosum] NP_001296814.1 60S ribosomal protein L23 [Solanum lycopersicum] XP_002301852.1 60S ribosomal protein L23 [Populus trichocarpa] XP_002312599.1 60S ribosomal protein L23 [Populus trichocarpa] XP_002315585.1 60S ribosomal protein L23 [Populus trichocarpa] XP_003570378.1 60S ribosomal protein L23 [Brachypodium distachyon] XP_003574026.1 60S ribos…
Deutzia grandiflora	TRINITY_DN1232_c0_g1	--	--	Cellular Component: photosystem II (GO:0009523);; Cellular Component: chloroplast thylakoid membrane (GO:0009535);; Biological Process: photosynthetic electron transport in photosystem II (GO:0009772);; Cellular Component: integral component of membrane (GO:0016021);; Molecular Function: chlorophyll binding (GO:0016168);; Biological Process: protein-chromophore linkage (GO:0018298);; Molecular Fu…	--|0.0|ccaj:BKH98_gp036|hypothetical protein	--	--	Photosystem II protein;; RNA polymerase Rpb3/RpoA insert domain;; Bacterial RNA polymerase, alpha chain C terminal domain;; RNA polymerase Rpb3/Rpb11 dimerisation domain;; Proton-conducting membrane transporter;; Cytochrome b(C-terminal)/b6/petD;; Proton-conducting membrane transporter;; Cytochrome b/b6/petB;; Cytochrome b(N-terminal)/b6/petB;; Ribosomal protein S7p/S5e;; Ribosomal protein S11;; …	Photosystem II CP47 reaction center protein OS=Vitis vinifera OX=29760 GN=psbB PE=3 SV=1	NADH-plastoquinone oxidoreductase subunit 2 (plastid) [Plukenetia volubilis]
Deutzia grandiflora	TRINITY_DN1893_c1_g1	[R]	General function prediction only	Molecular Function: peroxisome matrix targeting signal-1 binding (GO:0005052);; Cellular Component: peroxisomal membrane (GO:0005778);; Cellular Component: cytosol (GO:0005829);; Biological Process: protein targeting to peroxisome (GO:0006625);; Biological Process: response to auxin (GO:0009733);; Biological Process: protein import into peroxisome matrix, docking (GO:0016560);;	K13342|0.0|oeu:111407132|K13342 PEX5; peroxin-5	[R]	General function prediction only	Tetratricopeptide repeat;; TPR repeat;; Tetratricopeptide repeat;; Tetratricopeptide repeat;; Tetratricopeptide repeat;; Tetratricopeptide repeat;; Tetratricopeptide repeat;; Tetratricopeptide repeat;; Tetratricopeptide repeat;; Tetratricopeptide repeat	Peroxisome biogenesis protein 5 OS=Arabidopsis thaliana OX=3702 GN=PEX5 PE=1 SV=1	Peroxisome biogenesis protein [Actinidia chinensis var. chinensis]
Deutzia grandiflora	TRINITY_DN827_c0_g1	[OU]	--	Biological Process: response to reactive oxygen species (GO:0000302);; Molecular Function: serine-type endopeptidase activity (GO:0004252);; Cellular Component: chloroplast (GO:0009507);; Cellular Component: plastid stroma (GO:0009532);; Cellular Component: plastid (GO:0009536);; Cellular Component: chloroplast stroma (GO:0009570);; Cellular Component: chloroplast envelope (GO:0009941);; Biologic…	K01358|1e-169|pper:18777618|K01358 clpP; ATP-dependent Clp protease, protease subunit [EC:3.4.21.92]	[O]	Posttranslational modification, protein turnover, chaperones	Clp protease	ATP-dependent Clp protease proteolytic subunit-related protein 4, chloroplastic OS=Arabidopsis thaliana OX=3702 GN=CLPR4 PE=1 SV=1	hypothetical protein F0562_007899 [Nyssa sinensis]
Deutzia grandiflora	TRINITY_DN1232_c0_g2	[C]	Energy production and conversion	Cellular Component: chloroplast inner membrane (GO:0009706);; Biological Process: protein transport (GO:0015031);; Cellular Component: integral component of membrane (GO:0016021);;	--|0.0|nta:NitaCp151|hypothetical protein	[C]	Energy production and conversion	Proton-conducting membrane transporter;; Respiratory-chain NADH dehydrogenase, 49 Kd subunit;; Cytochrome C assembly protein;; NADH dehydrogenase;; NADH-ubiquinone/plastoquinone oxidoreductase chain 6;; 4Fe-4S binding domain;; 4Fe-4S dicluster domain;; 4Fe-4S double cluster binding domain;; 4Fe-4S dicluster domain;; 4Fe-4S dicluster domain;; 4Fe-4S binding domain;; 4Fe-4S dicluster domain;; NADH-…	Protein TIC 214 OS=Nicotiana tabacum OX=4097 GN=TIC214 PE=3 SV=2	Ycf1 (chloroplast) [Deutzia crassifolia]
Deutzia grandiflora	TRINITY_DN3141_c0_g1	[C]	Energy production and conversion	Cellular Component: mitochondrial inner membrane (GO:0005743);; Molecular Function: NADH dehydrogenase (ubiquinone) activity (GO:0008137);; Molecular Function: metal ion binding (GO:0046872);; Molecular Function: 4 iron, 4 sulfur cluster binding (GO:0051539);; Cellular Component: respiratory chain (GO:0070469);;	K03941|1e-150|ini:109186592|K03941 NDUFS8; NADH dehydrogenase (ubiquinone) Fe-S protein 8 [EC:7.1.1.2 1.6.99.3]	[C]	Energy production and conversion	4Fe-4S binding domain;; 4Fe-4S dicluster domain;; 4Fe-4S double cluster binding domain;; 4Fe-4S dicluster domain;; 4Fe-4S dicluster domain;; 4Fe-4S dicluster domain;; 4Fe-4S dicluster domain;; 4Fe-4S binding domain;; 4Fe-4S binding domain;; 4Fe-4S binding domain	NADH dehydrogenase [ubiquinone] iron-sulfur protein 8, mitochondrial OS=Solanum tuberosum OX=4113 PE=1 SV=2	NADH dehydrogenase [ubiquinone] iron-sulfur protein 8, mitochondrial [Camellia sinensis] THG16168.1 hypothetical protein TEA_007238 [Camellia sinensis var. sinensis]
Deutzia grandiflora	TRINITY_DN4531_c0_g1	[C]	Energy production and conversion	Cellular Component: mitochondrial proton-transporting ATP synthase complex, catalytic core F(1) (GO:0000275);; Molecular Function: ATP binding (GO:0005524);; Biological Process: ATP synthesis coupled proton transport (GO:0015986);; Molecular Function: proton-transporting ATP synthase activity, rotational mechanism (GO:0046933);;	K02133|0.0|vvi:100261031|K02133 ATPeF1B; F-type H+-transporting ATPase subunit beta [EC:7.1.2.2]	[C]	Energy production and conversion	ATP synthase alpha/beta family, nucleotide-binding domain;; ATP synthase alpha/beta family, beta-barrel domain;; ATP synthase F1 beta subunit	ATP synthase subunit beta, mitochondrial OS=Nicotiana plumbaginifolia OX=4092 GN=ATPB PE=1 SV=1	LOW QUALITY PROTEIN: ATP synthase subunit beta, mitochondrial-like [Camellia sinensis]
Deutzia grandiflora	TRINITY_DN1457_c0_g1	[OU]	--	Molecular Function: serine-type endopeptidase activity (GO:0004252);; Cellular Component: chloroplast stroma (GO:0009570);;	K01358|1e-158|qsu:112035054|K01358 clpP; ATP-dependent Clp protease, protease subunit [EC:3.4.21.92]	[O]	Posttranslational modification, protein turnover, chaperones	Clp protease	ATP-dependent Clp protease proteolytic subunit 6, chloroplastic OS=Arabidopsis thaliana OX=3702 GN=CLPP6 PE=1 SV=1	hypothetical protein F0562_028604 [Nyssa sinensis]
Deutzia grandiflora	TRINITY_DN2372_c0_g1	[O]	Posttranslational modification, protein turnover, chaperones	Biological Process: protein O-linked glycosylation (GO:0006493);; Biological Process: multicellular organism development (GO:0007275);; Molecular Function: transferase activity, transferring glycosyl groups (GO:0016757);;	K09667|0.0|sind:105166471|K09667 OGT; protein O-GlcNAc transferase [EC:2.4.1.255]	[GOT]	--	Tetratricopeptide repeat;; TPR repeat;; Tetratricopeptide repeat;; Tetratricopeptide repeat;; Glycosyl transferase family 41;; Tetratricopeptide repeat;; Tetratricopeptide repeat;; Tetratricopeptide repeat;; Tetratricopeptide repeat;; Tetratricopeptide repeat;; Tetratricopeptide repeat;; Tetratricopeptide repeat;; Tetratricopeptide repeat;; Tetratricopeptide repeat;; MalT-like TPR region;; Tetrat…	Probable UDP-N-acetylglucosamine--peptide N-acetylglucosaminyltransferase SEC OS=Arabidopsis thaliana OX=3702 GN=SEC PE=2 SV=1	probable UDP-N-acetylglucosamine--peptide N-acetylglucosaminyltransferase SEC isoform X2 [Camellia sinensis]
Deutzia grandiflora	TRINITY_DN855_c1_g1	[OU]	--	Molecular Function: serine-type endopeptidase activity (GO:0004252);; Cellular Component: chloroplast (GO:0009507);; Cellular Component: plastid stroma (GO:0009532);; Cellular Component: chloroplast thylakoid (GO:0009534);; Cellular Component: chloroplast stroma (GO:0009570);; Cellular Component: chloroplastic endopeptidase Clp complex (GO:0009840);; Cellular Component: chloroplast envelope (GO:0…	K01358|1e-85|nau:109223240|K01358 clpP; ATP-dependent Clp protease, protease subunit [EC:3.4.21.92]	[O]	Posttranslational modification, protein turnover, chaperones	Clp protease;; Clp protease	ATP-dependent Clp protease proteolytic subunit 3, chloroplastic OS=Arabidopsis thaliana OX=3702 GN=CLPP3 PE=1 SV=1	hypothetical protein F0562_005435 [Nyssa sinensis]
Deutzia grandiflora	TRINITY_DN4248_c0_g1	[J]	Translation, ribosomal structure and biogenesis	Molecular Function: structural constituent of ribosome (GO:0003735);; Cellular Component: ribosome (GO:0005840);; Biological Process: translation (GO:0006412);; Cellular Component: chloroplast (GO:0009507);;	K02919|2e-44|vvi:100250810|K02919 RP-L36; large subunit ribosomal protein L36	[J]	Translation, ribosomal structure and biogenesis	Ribosomal protein L36	50S ribosomal protein L36, chloroplastic OS=Mesostigma viride OX=41882 GN=rpl36 PE=3 SV=1	PREDICTED: uncharacterized protein LOC100250810 [Vitis vinifera] XP_010656429.1 PREDICTED: uncharacterized protein LOC100250810 [Vitis vinifera] XP_010656430.1 PREDICTED: uncharacterized protein LOC100250810 [Vitis vinifera] XP_019078667.1 PREDICTED: uncharacterized protein LOC100250810 [Vitis vinifera] CBI28207.3 unnamed protein product, partial [Vitis vinifera]
Deutzia grandiflora	TRINITY_DN6470_c1_g1	[C]	Energy production and conversion	Cellular Component: mitochondrion (GO:0005739);; Molecular Function: NADH dehydrogenase (ubiquinone) activity (GO:0008137);; Molecular Function: metal ion binding (GO:0046872);; Molecular Function: quinone binding (GO:0048038);; Molecular Function: 4 iron, 4 sulfur cluster binding (GO:0051539);; Cellular Component: respiratory chain (GO:0070469);;	K03940|1e-134|lsv:111882440|K03940 NDUFS7; NADH dehydrogenase (ubiquinone) Fe-S protein 7 [EC:7.1.1.2 1.6.99.3]	[C]	Energy production and conversion	NADH ubiquinone oxidoreductase, 20 Kd subunit	NADH dehydrogenase [ubiquinone] iron-sulfur protein 7, mitochondrial OS=Brassica oleracea OX=3712 PE=2 SV=1	hypothetical protein TEA_000305 [Camellia sinensis var. sinensis]
Deutzia grandiflora	TRINITY_DN5318_c0_g1	[J]	Translation, ribosomal structure and biogenesis	Molecular Function: structural constituent of ribosome (GO:0003735);; Cellular Component: ribosome (GO:0005840);; Biological Process: translation (GO:0006412);; Cellular Component: chloroplast (GO:0009507);;	K02919|1e-46|jre:109010751|K02919 RP-L36; large subunit ribosomal protein L36	[J]	Translation, ribosomal structure and biogenesis	Ribosomal protein L36	50S ribosomal protein L36, chloroplastic OS=Mesostigma viride OX=41882 GN=rpl36 PE=3 SV=1	uncharacterized protein LOC114301957 [Camellia sinensis]
Deutzia grandiflora	TRINITY_DN994_c0_g6	--	--	Molecular Function: RNA binding (GO:0003723);; Biological Process: mRNA processing (GO:0006397);; Biological Process: tRNA processing (GO:0008033);; Cellular Component: chloroplast (GO:0009507);;	--|0.0|vvi:ViviCp002|hypothetical protein	--	--	MatK/TrnK amino terminal region;; Type II intron maturase;; Photosynthetic reaction centre protein	Maturase K OS=Hydrangea macrophylla OX=23110 GN=matK PE=3 SV=1	maturase K (chloroplast) [Deutzia compacta] AEB21661.1 maturase, partial (chloroplast) [Deutzia corymbosa] ATB17027.1 maturase K (chloroplast) [Deutzia discolor] QEJ87481.1 maturase K (chloroplast) [Deutzia compacta]
Deutzia grandiflora	TRINITY_DN5256_c0_g3	--	--	--	--	--	--	Cystatin domain	--	cysteine proteinase inhibitor A-like isoform X1 [Camellia sinensis] XP_028093054.1 cysteine proteinase inhibitor A-like isoform X1 [Camellia sinensis] XP_028093055.1 cysteine proteinase inhibitor A-like isoform X1 [Camellia sinensis]
Deutzia grandiflora	TRINITY_DN1807_c0_g1	[U]	Intracellular trafficking, secretion, and vesicular transport	Cellular Component: plasma membrane (GO:0005886);; Cellular Component: clathrin-coated pit (GO:0005905);; Biological Process: endocytosis (GO:0006897);; Molecular Function: protein transporter activity (GO:0008565);;	--|0.0|tcc:18605023|hypothetical protein	--	--	Tetratricopeptide repeat;; Tetratricopeptide repeat;; Tetratricopeptide repeat;; Tetratricopeptide repeat;; Tetratricopeptide repeat;; Tetratricopeptide repeat;; Tetratricopeptide repeat;; Tetratricopeptide repeat;; Tetratricopeptide repeat;; Tetratricopeptide repeat;; TPR repeat;; Tetratricopeptide repeat;; Tetratricopeptide repeat	AP-2 complex subunit sigma OS=Arabidopsis thaliana OX=3702 GN=AP17 PE=2 SV=1	hypothetical protein F0562_023336 [Nyssa sinensis]
Deutzia grandiflora	TRINITY_DN6277_c0_g2	[J]	Translation, ribosomal structure and biogenesis	Molecular Function: structural constituent of ribosome (GO:0003735);; Biological Process: translation (GO:0006412);; Cellular Component: chloroplast (GO:0009507);; Cellular Component: large ribosomal subunit (GO:0015934);; Molecular Function: rRNA binding (GO:0019843);;	K02890|1e-123|jre:109004295|K02890 RP-L22; large subunit ribosomal protein L22	[J]	Translation, ribosomal structure and biogenesis	Ribosomal protein L22p/L17e	50S ribosomal protein L22, chloroplastic OS=Trieres chinensis OX=1514140 GN=rpl22 PE=3 SV=1	hypothetical protein F0562_015914 [Nyssa sinensis]
Deutzia grandiflora	TRINITY_DN5616_c0_g1	[R]	General function prediction only	Biological Process: protein O-linked glycosylation (GO:0006493);; Biological Process: multicellular organism development (GO:0007275);; Molecular Function: transferase activity, transferring glycosyl groups (GO:0016757);;	--|0.0|vvi:100252760|hypothetical protein	[R]	General function prediction only	Tetratricopeptide repeat;; Tetratricopeptide repeat;; TPR repeat;; Tetratricopeptide repeat;; Tetratricopeptide repeat	Probable UDP-N-acetylglucosamine--peptide N-acetylglucosaminyltransferase SEC OS=Arabidopsis thaliana OX=3702 GN=SEC PE=2 SV=1	hypothetical protein F0562_013005 [Nyssa sinensis]
Deutzia grandiflora	TRINITY_DN4135_c0_g3	[O]	Posttranslational modification, protein turnover, chaperones	Cellular Component: plasma membrane (GO:0005886);; Molecular Function: heme transporter activity (GO:0015232);; Biological Process: heme transport (GO:0015886);; Cellular Component: integral component of membrane (GO:0016021);; Biological Process: cytochrome complex assembly (GO:0017004);; Molecular Function: heme binding (GO:0020037);; Cellular Component: mitochondrial membrane (GO:0031966);; Bi…	--|1e-134|cqi:110703541|hypothetical protein	--	--	Cytochrome C assembly protein	Putative cytochrome c biosynthesis ccmC-like mitochondrial protein OS=Arabidopsis thaliana OX=3702 GN=CCMC PE=2 SV=4	unknown [Lotus japonicus]
Deutzia grandiflora	TRINITY_DN17919_c0_g1	[J]	Translation, ribosomal structure and biogenesis	Molecular Function: structural constituent of ribosome (GO:0003735);; Cellular Component: ribosome (GO:0005840);; Biological Process: translation (GO:0006412);; Cellular Component: chloroplast (GO:0009507);;	--|1e-169|nnu:104603378|hypothetical protein	[J]	Translation, ribosomal structure and biogenesis	Ribosomal protein S15	30S ribosomal protein S15, chloroplastic OS=Chlorokybus atmophyticus OX=3144 GN=rps15 PE=3 SV=1	probable 37S ribosomal protein S28, mitochondrial [Camellia sinensis]
Deutzia grandiflora	TRINITY_DN6470_c0_g2	[C]	Energy production and conversion	Cellular Component: mitochondrion (GO:0005739);; Molecular Function: NADH dehydrogenase (ubiquinone) activity (GO:0008137);; Molecular Function: metal ion binding (GO:0046872);; Molecular Function: quinone binding (GO:0048038);; Molecular Function: 4 iron, 4 sulfur cluster binding (GO:0051539);; Cellular Component: respiratory chain (GO:0070469);;	K03940|8e-73|rcn:112169517|K03940 NDUFS7; NADH dehydrogenase (ubiquinone) Fe-S protein 7 [EC:7.1.1.2 1.6.99.3]	[C]	Energy production and conversion	NADH ubiquinone oxidoreductase, 20 Kd subunit	NADH dehydrogenase [ubiquinone] iron-sulfur protein 7, mitochondrial OS=Brassica oleracea OX=3712 PE=2 SV=1	NADH dehydrogenase [ubiquinone] iron-sulfur protein 7, mitochondrial [Rosa chinensis] PRQ27934.1 putative oxidoreductase [Rosa chinensis]
Deutzia grandiflora	TRINITY_DN1320_c0_g2	[J]	Translation, ribosomal structure and biogenesis	Molecular Function: ATP binding (GO:0005524);; Cellular Component: chloroplast stroma (GO:0009570);;	--|0.0|vvi:ViviCp086|hypothetical protein	--	--	Plant protein of unknown function (DUF825);; Ribosomal protein S3, C-terminal domain;; Ribosomal protein L22p/L17e;; Ribosomal Proteins L2, C-terminal domain;; Ribosomal Proteins L2, RNA binding domain;; Ribosomal protein L23;; Ribosomal protein S19	Protein Ycf2 OS=Vitis vinifera OX=29760 GN=ycf2-A PE=3 SV=1	hypothetical chloroplast RF21 (chloroplast) [Camellia reticulata] AIG61664.1 hypothetical chloroplast RF21 (chloroplast) [Camellia reticulata]
Deutzia grandiflora	TRINITY_DN994_c0_g5	[G]	Carbohydrate transport and metabolism	Molecular Function: magnesium ion binding (GO:0000287);; Molecular Function: monooxygenase activity (GO:0004497);; Cellular Component: chloroplast (GO:0009507);; Biological Process: photorespiration (GO:0009853);; Molecular Function: ribulose-bisphosphate carboxylase activity (GO:0016984);; Biological Process: reductive pentose-phosphate cycle (GO:0019253);;	--|0.0|dcr:DacaCp029|hypothetical protein	--	--	Carboxyl transferase domain;; ATP synthase alpha/beta family, nucleotide-binding domain;; ATP synthase alpha/beta family, beta-barrel domain;; ATPase family associated with various cellular activities (AAA);; Ribulose bisphosphate carboxylase large chain, catalytic domain;; Ribulose bisphosphate carboxylase large chain, N-terminal domain;; Apocytochrome F, N-terminal;; Apocytochrome F, C-terminal…	Ribulose bisphosphate carboxylase large chain OS=Daucus carota OX=4039 GN=rbcL PE=3 SV=1	AccD (chloroplast) [Deutzia compacta] AUF33368.1 AccD (chloroplast) [Deutzia crassifolia] QEJ87478.1 AccD (chloroplast) [Deutzia compacta]
Deutzia grandiflora	TRINITY_DN6532_c0_g1	--	--	Molecular Function: ATP binding (GO:0005524);; Cellular Component: chloroplast stroma (GO:0009570);;	--|0.0|vvi:ViviCp086|hypothetical protein	--	--	Plant protein of unknown function (DUF825);; ATPase family associated with various cellular activities (AAA)	Protein Ycf2 OS=Vitis vinifera OX=29760 GN=ycf2-A PE=3 SV=1	Ycf2 (chloroplast) [Deutzia compacta] YP_009699599.1 Ycf2 (chloroplast) [Deutzia compacta] QEJ87464.1 Ycf2 (chloroplast) [Deutzia compacta] QEJ87465.1 Ycf2 (chloroplast) [Deutzia compacta]
Deutzia grandiflora	TRINITY_DN34574_c0_g1	--	--	Cellular Component: chloroplast inner membrane (GO:0009706);; Biological Process: protein transport (GO:0015031);; Cellular Component: integral component of membrane (GO:0016021);;	--	--	--	--	Protein TIC 214 OS=Panax ginseng OX=4054 GN=TIC214 PE=3 SV=1	--
Deutzia grandiflora	TRINITY_DN4981_c0_g1	--	--	Cellular Component: nucleus (GO:0005634);; Biological Process: ubiquitin-dependent protein catabolic process (GO:0006511);; Biological Process: multicellular organism development (GO:0007275);; Molecular Function: zinc ion binding (GO:0008270);; Molecular Function: ubiquitin protein ligase activity (GO:0061630);;	--|6e-11|cann:107844532|hypothetical protein	[GO]	--	--	E3 ubiquitin-protein ligase SINA-like 2 OS=Arabidopsis thaliana OX=3702 GN=At1g66620 PE=2 SV=1	hypothetical protein E3N88_10541 [Mikania micrantha]
Deutzia grandiflora	TRINITY_DN824_c0_g1	[R]	General function prediction only	Cellular Component: nucleus (GO:0005634);; Cellular Component: cytoplasm (GO:0005737);; Cellular Component: endoplasmic reticulum (GO:0005783);; Biological Process: defense response to bacterium, incompatible interaction (GO:0009816);; Cellular Component: integral component of membrane (GO:0016021);; Biological Process: negative regulation of defense response (GO:0031348);; Molecular Function: pr…	--|0.0|vvi:100264606|hypothetical protein	[R]	General function prediction only	Tetratricopeptide repeat;; Tetratricopeptide repeat;; Tetratricopeptide repeat;; TPR repeat;; Tetratricopeptide repeat;; Tetratricopeptide repeat;; Tetratricopeptide repeat;; Tetratricopeptide repeat;; Tetratricopeptide repeat;; Tetratricopeptide repeat;; Tetratricopeptide repeat;; Anaphase-promoting complex, cyclosome, subunit 3	Suppressor of RPS4-RLD 1 OS=Arabidopsis thaliana OX=3702 GN=SRFR1 PE=1 SV=1	hypothetical protein F0562_013018 [Nyssa sinensis]
Deutzia grandiflora	TRINITY_DN415_c0_g2	[C]	Energy production and conversion	Cellular Component: mitochondrial inner membrane (GO:0005743);; Biological Process: mitochondrial electron transport, ubiquinol to cytochrome c (GO:0006122);; Molecular Function: ubiquinol-cytochrome-c reductase activity (GO:0008121);; Molecular Function: electron transfer activity (GO:0009055);; Cellular Component: respiratory chain complex III (GO:0045275);; Molecular Function: metal ion bindin…	K00412|0.0|csat:109128186|K00412 CYTB; ubiquinol-cytochrome c reductase cytochrome b subunit	[C]	Energy production and conversion	Cytochrome b/b6/petB;; Cytochrome b(N-terminal)/b6/petB;; Cytochrome b(C-terminal)/b6/petD;; Ribosomal protein S14p/S29e	Cytochrome b OS=Arabidopsis thaliana OX=3702 GN=MT-CYB PE=2 SV=2	cytochrome b (mitochondrion) [Vitis vinifera]
Deutzia grandiflora	TRINITY_DN3171_c0_g1	[J]	Translation, ribosomal structure and biogenesis	Molecular Function: structural constituent of ribosome (GO:0003735);; Cellular Component: ribosome (GO:0005840);; Biological Process: translation (GO:0006412);; Cellular Component: chloroplast (GO:0009507);; Molecular Function: rRNA binding (GO:0019843);;	--|1e-113|oeu:111374869|hypothetical protein	[J]	Translation, ribosomal structure and biogenesis	Ribosomal protein S18	30S ribosomal protein S18, chloroplastic OS=Psilotum nudum OX=3240 GN=rps18 PE=3 SV=1	hypothetical protein F0562_022095 [Nyssa sinensis]
Deutzia grandiflora	TRINITY_DN3793_c0_g1	[O]	Posttranslational modification, protein turnover, chaperones	Cellular Component: nucleus (GO:0005634);; Biological Process: protein glycosylation (GO:0006486);; Biological Process: gibberellic acid mediated signaling pathway (GO:0009740);; Molecular Function: transferase activity, transferring glycosyl groups (GO:0016757);;	K09667|0.0|cit:102611099|K09667 OGT; protein O-GlcNAc transferase [EC:2.4.1.255]	[GOT]	--	Tetratricopeptide repeat;; Glycosyl transferase family 41;; TPR repeat;; Tetratricopeptide repeat;; Tetratricopeptide repeat;; Tetratricopeptide repeat;; Tetratricopeptide repeat;; Tetratricopeptide repeat;; Tetratricopeptide repeat;; Tetratricopeptide repeat;; Tetratricopeptide repeat;; Tetratricopeptide repeat;; Tetratricopeptide repeat;; Est1 DNA/RNA binding domain;; Tetratricopeptide repeat;;…	Probable UDP-N-acetylglucosamine--peptide N-acetylglucosaminyltransferase SPINDLY OS=Petunia hybrida OX=4102 GN=SPY PE=2 SV=1	hypothetical protein F0562_016023 [Nyssa sinensis]
Deutzia grandiflora	TRINITY_DN3815_c0_g1	[R]	General function prediction only	Molecular Function: DNA binding (GO:0003677);; Cellular Component: cytoplasm (GO:0005737);; Biological Process: transcription, DNA-templated (GO:0006351);; Biological Process: regulation of transcription, DNA-templated (GO:0006355);; Cellular Component: Ski complex (GO:0055087);; Biological Process: nuclear-transcribed mRNA catabolic process, 3'-5' exonucleolytic nonsense-mediated decay (GO:00704…	K12600|0.0|vvi:100259801|K12600 SKI3; superkiller protein 3	[A]	RNA processing and modification	TPR repeat;; Tetratricopeptide repeat;; Tetratricopeptide repeat;; Tetratricopeptide repeat;; Tetratricopeptide repeat;; Tetratricopeptide repeat;; Tetratricopeptide repeat;; Tetratricopeptide repeat	Tetratricopeptide repeat protein SKI3 OS=Arabidopsis thaliana OX=3702 GN=SKI3 PE=1 SV=1	hypothetical protein F0562_017884 [Nyssa sinensis]
Deutzia grandiflora	TRINITY_DN994_c0_g4	[J]	Translation, ribosomal structure and biogenesis	Molecular Function: structural constituent of ribosome (GO:0003735);; Biological Process: translation (GO:0006412);; Cellular Component: chloroplast (GO:0009507);; Cellular Component: small ribosomal subunit (GO:0015935);; Molecular Function: rRNA binding (GO:0019843);;	--|1e-120|oeu:OleuseuP_p023|hypothetical protein	[J]	Translation, ribosomal structure and biogenesis	Ribosomal protein S4/S9 N-terminal domain;; S4 domain;; Tetratricopeptide repeat;; Tetratricopeptide repeat;; Tetratricopeptide repeat;; Tetratricopeptide repeat;; Tetratricopeptide repeat;; TPR repeat;; Tetratricopeptide repeat	30S ribosomal protein S4, chloroplastic OS=Buxus microphylla OX=153571 GN=rps4 PE=3 SV=1	ribosomal protein S4 (chloroplast) [Deutzia crassifolia]
Deutzia grandiflora	TRINITY_DN1325_c0_g1	--	--	--	--|1e-06|cam:105851090|hypothetical protein	--	--	--	--	cysteine proteinase inhibitor-like [Cicer arietinum]
Deutzia grandiflora	TRINITY_DN19899_c0_g1	[J]	Translation, ribosomal structure and biogenesis	Molecular Function: structural constituent of ribosome (GO:0003735);; Cellular Component: mitochondrion (GO:0005739);; Cellular Component: mitochondrial large ribosomal subunit (GO:0005762);; Biological Process: translation (GO:0006412);; Molecular Function: large ribosomal subunit rRNA binding (GO:0070180);;	K02874|1e-80|ccaj:109815877|K02874 RP-L14; large subunit ribosomal protein L14	[J]	Translation, ribosomal structure and biogenesis	Ribosomal protein L14p/L23e;; Sugar (and other) transporter;; Sugar (and other) transporter	50S ribosomal protein HLP, mitochondrial OS=Arabidopsis thaliana OX=3702 GN=HLP PE=2 SV=1	hypothetical protein F0562_035402 [Nyssa sinensis]
Deutzia grandiflora	TRINITY_DN994_c0_g2	--	--	Cellular Component: photosystem I (GO:0009522);; Cellular Component: chloroplast thylakoid membrane (GO:0009535);; Biological Process: photosynthesis (GO:0015979);; Cellular Component: integral component of membrane (GO:0016021);; Molecular Function: chlorophyll binding (GO:0016168);; Molecular Function: oxidoreductase activity (GO:0016491);; Biological Process: protein-chromophore linkage (GO:00…	K02690|0.0|mtr:MTR_3g035600|K02690 psaB; photosystem I P700 chlorophyll a apoprotein A2	--	--	Photosystem I psaA/psaB protein;; Photosystem I psaA/psaB protein;; S4 domain;; Ribosomal protein S4/S9 N-terminal domain;; Tetratricopeptide repeat;; Tetratricopeptide repeat;; Tetratricopeptide repeat;; Tetratricopeptide repeat;; TPR repeat;; Tetratricopeptide repeat;; Ribosomal protein S14p/S29e	Photosystem I P700 chlorophyll a apoprotein A1 OS=Panax ginseng OX=4054 GN=psaA PE=3 SV=1	photosystem I P700 chlorophyll A apoprotein A2 [Medicago truncatula]
Deutzia grandiflora	TRINITY_DN2018_c0_g1	[J]	Translation, ribosomal structure and biogenesis	Biological Process: ribosomal small subunit assembly (GO:0000028);; Biological Process: maturation of SSU-rRNA from tricistronic rRNA transcript (SSU-rRNA, 5.8S rRNA, LSU-rRNA) (GO:0000462);; Molecular Function: mRNA binding (GO:0003729);; Molecular Function: structural constituent of ribosome (GO:0003735);; Cellular Component: nucleolus (GO:0005730);; Biological Process: translation (GO:0006412)…	K02955|7e-98|nnu:104587778|K02955 RP-S14e; small subunit ribosomal protein S14e	[J]	Translation, ribosomal structure and biogenesis	Ribosomal protein S11	40S ribosomal protein S14-2 OS=Arabidopsis thaliana OX=3702 GN=RPS14B PE=1 SV=1	unnamed protein product, partial [Vitis vinifera]
Deutzia grandiflora	TRINITY_DN381_c2_g1	[J]	Translation, ribosomal structure and biogenesis	Biological Process: cytoplasmic translation (GO:0002181);; Molecular Function: structural constituent of ribosome (GO:0003735);; Cellular Component: cytosolic large ribosomal subunit (GO:0022625);;	K02938|0.0|vvi:100258586|K02938 RP-L8e; large subunit ribosomal protein L8e	[J]	Translation, ribosomal structure and biogenesis	Ribosomal Proteins L2, C-terminal domain;; Ribosomal Proteins L2, RNA binding domain	60S ribosomal protein L8 OS=Solanum lycopersicum OX=4081 GN=RPL8 PE=2 SV=1	60S ribosomal protein L8 [Actinidia chinensis var. chinensis]
Deutzia grandiflora	TRINITY_DN9618_c0_g1	[J]	Translation, ribosomal structure and biogenesis	Molecular Function: RNA binding (GO:0003723);; Molecular Function: structural constituent of ribosome (GO:0003735);; Cellular Component: mitochondrion (GO:0005739);; Biological Process: translation (GO:0006412);; Cellular Component: small ribosomal subunit (GO:0015935);;	--|2e-39|nta:NitaMp065|hypothetical protein	[J]	Translation, ribosomal structure and biogenesis	Ribosomal protein S19;; Cystatin domain;; Aspartic acid proteinase inhibitor	Ribosomal protein S19, mitochondrial OS=Petunia hybrida OX=4102 GN=RPS19 PE=2 SV=2	ribosomal protein S19 (mitochondrion) [Nicotiana tabacum]
Deutzia grandiflora	TRINITY_DN4294_c0_g1	--	--	Molecular Function: inorganic anion exchanger activity (GO:0005452);; Cellular Component: integral component of plasma membrane (GO:0005887);; Molecular Function: anion transmembrane transporter activity (GO:0008509);; Molecular Function: anion:anion antiporter activity (GO:0015301);; Biological Process: regulation of intracellular pH (GO:0051453);; Biological Process: anion transmembrane transpo…	--|0.0|pop:7459009|hypothetical protein	[P]	Inorganic ion transport and metabolism	HCO3- transporter family;; HCO3- transporter family	Probable boron transporter 6 OS=Arabidopsis thaliana OX=3702 GN=BOR6 PE=2 SV=2	probable boron transporter 7 [Pistacia vera]
Deutzia grandiflora	TRINITY_DN2126_c0_g1	[C]	Energy production and conversion	Cellular Component: mitochondrial inner membrane (GO:0005743);; Molecular Function: NADH dehydrogenase (ubiquinone) activity (GO:0008137);; Cellular Component: integral component of membrane (GO:0016021);; Cellular Component: respiratory chain (GO:0070469);;	--|1e-153|bvg:BevupMp030|hypothetical protein	[C]	Energy production and conversion	Proton-conducting membrane transporter;; Proton-conducting membrane transporter	NADH-ubiquinone oxidoreductase chain 2 OS=Beta vulgaris OX=161934 GN=ND2 PE=3 SV=2	NADH-Ubiquinone/plastoquinone complex I protein [Prunus dulcis]
Deutzia grandiflora	TRINITY_DN9571_c0_g1	[R]	General function prediction only	Cellular Component: anaphase-promoting complex (GO:0005680);; Biological Process: mitotic cell cycle (GO:0007067);; Biological Process: protein ubiquitination (GO:0016567);; Biological Process: regulation of mitotic metaphase/anaphase transition (GO:0030071);; Biological Process: regulation of defense response (GO:0031347);; Biological Process: cell division (GO:0051301);;	K03355|0.0|vvi:100249407|K03355 APC8; anaphase-promoting complex subunit 8	[DO]	--	Anaphase promoting complex subunit 8 / Cdc23;; Tetratricopeptide repeat;; Tetratricopeptide repeat;; TPR repeat;; Tetratricopeptide repeat;; Tetratricopeptide repeat;; Tetratricopeptide repeat;; Tetratricopeptide repeat;; Tetratricopeptide repeat;; Tetratricopeptide repeat;; Anaphase-promoting complex, cyclosome, subunit 3;; Tetratricopeptide repeat	Anaphase-promoting complex subunit 8 OS=Arabidopsis thaliana OX=3702 GN=APC8 PE=1 SV=1	anaphase-promoting complex subunit 8 [Camellia sinensis] XP_028095173.1 anaphase-promoting complex subunit 8 [Camellia sinensis] THG01492.1 hypothetical protein TEA_022283 [Camellia sinensis var. sinensis]
Deutzia grandiflora	TRINITY_DN333_c0_g1	--	--	Molecular Function: cysteine-type endopeptidase inhibitor activity (GO:0004869);; Cellular Component: extracellular region (GO:0005576);; Cellular Component: endoplasmic reticulum (GO:0005783);; Cellular Component: cytosol (GO:0005829);; Biological Process: defense response (GO:0006952);; Biological Process: hyperosmotic response (GO:0006972);; Biological Process: response to oxidative stress (GO…	--|2e-51|jre:109019009|hypothetical protein	--	--	Aspartic acid proteinase inhibitor;; Cystatin domain	Cysteine proteinase inhibitor 6 OS=Arabidopsis thaliana OX=3702 GN=CYS6 PE=1 SV=2	PREDICTED: cysteine proteinase inhibitor [Juglans regia]
Deutzia grandiflora	TRINITY_DN4025_c0_g1	--	--	Molecular Function: cysteine-type endopeptidase inhibitor activity (GO:0004869);;	--|3e-17|qsu:112040257|hypothetical protein	--	--	Cystatin domain;; Aspartic acid proteinase inhibitor	Cysteine proteinase inhibitor OS=Vigna unguiculata OX=3917 PE=1 SV=1	Cystatin domain-containing protein [Cephalotus follicularis]
Deutzia grandiflora	TRINITY_DN35440_c0_g1	[J]	Translation, ribosomal structure and biogenesis	Molecular Function: structural constituent of ribosome (GO:0003735);; Cellular Component: mitochondrion (GO:0005739);; Cellular Component: mitochondrial large ribosomal subunit (GO:0005762);; Biological Process: mitochondrial translation (GO:0032543);;	--|8e-97|ccav:112520520|hypothetical protein	[J]	Translation, ribosomal structure and biogenesis	Ribosomal Proteins L2, C-terminal domain	60S ribosomal protein L2, mitochondrial OS=Oryza sativa subsp. japonica OX=39947 GN=RPL2 PE=2 SV=2	uncharacterized protein LOC112520520 isoform X2 [Cynara cardunculus var. scolymus] XP_024984743.1 uncharacterized protein LOC112520520 isoform X2 [Cynara cardunculus var. scolymus] KVI00494.1 Ribosomal protein L2 [Cynara cardunculus var. scolymus]
Deutzia grandiflora	TRINITY_DN952_c3_g1	[R]	General function prediction only	Molecular Function: RNA polymerase II core binding (GO:0000993);; Cellular Component: nucleus (GO:0005634);; Biological Process: transcription, DNA-templated (GO:0006351);; Biological Process: flower development (GO:0009908);; Biological Process: negative regulation of flower development (GO:0009910);; Cellular Component: membrane (GO:0016020);; Biological Process: histone methylation (GO:0016571…	K15176|0.0|sot:102601563|K15176 CTR9; RNA polymerase-associated protein CTR9	[P]	Inorganic ion transport and metabolism	Tetratricopeptide repeat;; Tetratricopeptide repeat;; Tetratricopeptide repeat;; Tetratricopeptide repeat;; Tetratricopeptide repeat;; Tetratricopeptide repeat;; Tetratricopeptide repeat;; Tetratricopeptide repeat;; Tetratricopeptide repeat;; TPR repeat;; Tetratricopeptide repeat;; Tetratricopeptide repeat;; Tetratricopeptide repeat;; Anaphase-promoting complex, cyclosome, subunit 3;; Tetratricop…	Protein CTR9 homolog OS=Arabidopsis thaliana OX=3702 GN=VIP6 PE=1 SV=1	hypothetical protein F0562_029776 [Nyssa sinensis]
Deutzia grandiflora	TRINITY_DN164_c0_g1	[J]	Translation, ribosomal structure and biogenesis	Molecular Function: structural constituent of ribosome (GO:0003735);; Cellular Component: nucleolus (GO:0005730);; Biological Process: translation (GO:0006412);; Cellular Component: cytosolic large ribosomal subunit (GO:0022625);; Molecular Function: large ribosomal subunit rRNA binding (GO:0070180);;	K02894|3e-97|spen:107029324|K02894 RP-L23e; large subunit ribosomal protein L23e	[J]	Translation, ribosomal structure and biogenesis	Ribosomal protein L14p/L23e	60S ribosomal protein L23 OS=Arabidopsis thaliana OX=3702 GN=RPL23A PE=2 SV=3	ribosomal protein L17-like protein [Solanum tuberosum] NP_001296814.1 60S ribosomal protein L23 [Solanum lycopersicum] XP_002301852.1 60S ribosomal protein L23 [Populus trichocarpa] XP_002312599.1 60S ribosomal protein L23 [Populus trichocarpa] XP_002315585.1 60S ribosomal protein L23 [Populus trichocarpa] XP_003570378.1 60S ribosomal protein L23 [Brachypodium distachyon] XP_003574026.1 60S ribos…
Deutzia grandiflora	TRINITY_DN2874_c0_g1	[CP]	--	Biological Process: transport (GO:0006810);; Molecular Function: NADH dehydrogenase (ubiquinone) activity (GO:0008137);; Cellular Component: chloroplast thylakoid membrane (GO:0009535);; Cellular Component: integral component of membrane (GO:0016021);; Biological Process: ATP synthesis coupled electron transport (GO:0042773);; Molecular Function: quinone binding (GO:0048038);;	--|0.0|oeu:OleuseuP_p068|hypothetical protein	[C]	Energy production and conversion	NADH-dehyrogenase subunit F, TMs, (complex I) C-terminus;; Proton-conducting membrane transporter;; NADH-Ubiquinone oxidoreductase (complex I), chain 5 N-terminus;; Ycf1;; Ribosomal L32p protein family	NAD(P)H-quinone oxidoreductase subunit 5, chloroplastic OS=Carpenteria californica OX=23101 GN=ndhF PE=3 SV=1	NdhF (chloroplast) [Deutzia crassifolia]
Deutzia grandiflora	TRINITY_DN415_c0_g3	[J]	Translation, ribosomal structure and biogenesis	Molecular Function: structural constituent of ribosome (GO:0003735);; Cellular Component: mitochondrion (GO:0005739);; Biological Process: translation (GO:0006412);; Cellular Component: small ribosomal subunit (GO:0015935);;	K02950|1e-82|nto:108947416|K02950 RP-S12; small subunit ribosomal protein S12	[J]	Translation, ribosomal structure and biogenesis	NADH-ubiquinone/plastoquinone oxidoreductase, chain 3;; Ribosomal protein S12/S23	Ribosomal protein S12, mitochondrial OS=Helianthus annuus OX=4232 GN=RPS12 PE=2 SV=1	hypothetical protein LSAT_1X24001 [Lactuca sativa]
Deutzia grandiflora	TRINITY_DN2700_c0_g1	[K]	Transcription	Molecular Function: DNA binding (GO:0003677);; Molecular Function: DNA-directed 5'-3' RNA polymerase activity (GO:0003899);; Biological Process: transcription, DNA-templated (GO:0006351);; Cellular Component: chloroplast (GO:0009507);;	--|0.0|nta:NitaCp010|hypothetical protein	--	--	RNA polymerase Rpb1, domain 5;; RNA polymerase Rpb1, domain 4;; RNA polymerase Rpb2, domain 6;; RNA polymerase Rpb2, domain 2;; RNA polymerase Rpb2, domain 3;; RNA polymerase Rpb2, domain 7;; RNA polymerase beta subunit;; RNA polymerase Rpb1, domain 2;; RNA polymerase Rpb1, domain 1;; RNA polymerase Rpb1, domain 1	DNA-directed RNA polymerase subunit beta&apos;&apos; OS=Panax ginseng OX=4054 GN=rpoC2 PE=3 SV=1	RpoC2 (chloroplast) [Deutzia compacta] QEJ87467.1 RpoC2 (chloroplast) [Deutzia compacta]
Deutzia grandiflora	TRINITY_DN33852_c0_g1	--	--	Molecular Function: cysteine-type endopeptidase inhibitor activity (GO:0004869);; Cellular Component: extracellular region (GO:0005576);; Biological Process: defense response (GO:0006952);;	K13899|1e-37|dcr:108211283|K13899 CST3; cystatin-C	--	--	Aspartic acid proteinase inhibitor;; Cystatin domain	Cysteine proteinase inhibitor 4 OS=Oryza sativa subsp. japonica OX=39947 GN=Os01g0915200 PE=2 SV=1	cysteine proteinase inhibitor B [Camellia sinensis] THG16617.1 hypothetical protein TEA_025969 [Camellia sinensis var. sinensis]
Deutzia grandiflora	TRINITY_DN2582_c0_g1	[C]	Energy production and conversion	Cellular Component: mitochondrial inner membrane (GO:0005743);; Molecular Function: NADH dehydrogenase (ubiquinone) activity (GO:0008137);; Cellular Component: integral component of membrane (GO:0016021);; Biological Process: ATP synthesis coupled electron transport (GO:0042773);; Cellular Component: respiratory chain (GO:0070469);;	K03881|0.0|spen:114074671|K03881 ND4; NADH-ubiquinone oxidoreductase chain 4 [EC:7.1.1.2]	[C]	Energy production and conversion	Proton-conducting membrane transporter;; Proton-conducting membrane transporter	NADH-ubiquinone oxidoreductase chain 4 OS=Arabidopsis thaliana OX=3702 GN=ND4 PE=2 SV=2	NADH dehydrogenase subunit 4 (mitochondrion) [Solanum tuberosum]
Deutzia grandiflora	TRINITY_DN1320_c0_g3	[J]	Translation, ribosomal structure and biogenesis	Molecular Function: structural constituent of ribosome (GO:0003735);; Cellular Component: mitochondrion (GO:0005739);; Biological Process: translation (GO:0006412);; Cellular Component: small ribosomal subunit (GO:0015935);; Molecular Function: rRNA binding (GO:0019843);;	K02992|1e-111|cpep:111784655|K02992 RP-S7; small subunit ribosomal protein S7	[J]	Translation, ribosomal structure and biogenesis	Ribosomal protein S7p/S5e	Ribosomal protein S7, mitochondrial OS=Arabidopsis thaliana OX=3702 GN=RPS7 PE=2 SV=1	uncharacterized protein LOC111784655 [Cucurbita pepo subsp. pepo]
Deutzia grandiflora	TRINITY_DN1814_c0_g1	[R]	General function prediction only	Molecular Function: transferase activity (GO:0016740);;	K20792|0.0|vvi:100263412|K20792 NAA15_16; N-alpha-acetyltransferase 15/16, NatA auxiliary subunit	[B]	Chromatin structure and dynamics	NMDA receptor-regulated protein 1;; Tetratricopeptide repeat;; Tetratricopeptide repeat;; Tetratricopeptide repeat;; Tetratricopeptide repeat;; TPR repeat;; Tetratricopeptide repeat;; Tetratricopeptide repeat	N-terminal acetyltransferase A complex auxiliary subunit NAA15 OS=Arabidopsis thaliana OX=3702 GN=NAA15 PE=1 SV=1	hypothetical protein F0562_024646 [Nyssa sinensis]
Deutzia grandiflora	TRINITY_DN2081_c0_g1	[OU]	--	Molecular Function: serine-type endopeptidase activity (GO:0004252);; Cellular Component: chloroplast (GO:0009507);;	--|0.0|dcr:108228084|hypothetical protein	[O]	Posttranslational modification, protein turnover, chaperones	Clp protease	ATP-dependent Clp protease proteolytic subunit-related protein 3, chloroplastic OS=Arabidopsis thaliana OX=3702 GN=CLPR3 PE=1 SV=1	hypothetical protein F0562_029317 [Nyssa sinensis]
Deutzia grandiflora	TRINITY_DN653_c0_g2	[J]	Translation, ribosomal structure and biogenesis	Molecular Function: acid phosphatase activity (GO:0003993);; Cellular Component: extracellular region (GO:0005576);; Molecular Function: metal ion binding (GO:0046872);;	K22390|0.0|dcr:108223884|K22390 ACP7; acid phosphatase type 7	[G]	Carbohydrate transport and metabolism	Fn3-like domain from Purple Acid Phosphatase;; Calcineurin-like phosphoesterase;; Iron/zinc purple acid phosphatase-like protein C;; Purple acid Phosphatase, N-terminal domain;; Ribosomal protein S16	Probable inactive purple acid phosphatase 27 OS=Arabidopsis thaliana OX=3702 GN=PAP27 PE=2 SV=1	Inactive purple acid phosphatase [Actinidia chinensis var. chinensis]
Deutzia scabra	TRINITY_DN8617_c0_g1	[R]	General function prediction only	Molecular Function: DNA binding (GO:0003677);; Cellular Component: cytoplasm (GO:0005737);; Biological Process: transcription, DNA-templated (GO:0006351);; Biological Process: regulation of transcription, DNA-templated (GO:0006355);; Cellular Component: Ski complex (GO:0055087);; Biological Process: nuclear-transcribed mRNA catabolic process, 3'-5' exonucleolytic nonsense-mediated decay (GO:00704…	K12600|0.0|vvi:100259801|K12600 SKI3; superkiller protein 3	[A]	RNA processing and modification	TPR repeat;; Tetratricopeptide repeat;; Tetratricopeptide repeat;; Tetratricopeptide repeat;; Tetratricopeptide repeat;; Tetratricopeptide repeat;; Tetratricopeptide repeat;; Tetratricopeptide repeat;; Tetratricopeptide repeat	Tetratricopeptide repeat protein SKI3 OS=Arabidopsis thaliana OX=3702 GN=SKI3 PE=1 SV=1	hypothetical protein F0562_017884 [Nyssa sinensis]
Deutzia scabra	TRINITY_DN73_c0_g1	[C]	Energy production and conversion	Molecular Function: ATP binding (GO:0005524);; Biological Process: ATP hydrolysis coupled proton transport (GO:0015991);; Molecular Function: ATPase activity, coupled to transmembrane movement of substances (GO:0016820);; Cellular Component: proton-transporting V-type ATPase, V1 domain (GO:0033180);; Biological Process: ATP metabolic process (GO:0046034);;	K02147|0.0|cpap:110818953|K02147 ATPeV1B; V-type H+-transporting ATPase subunit B	[C]	Energy production and conversion	ATP synthase alpha/beta family, nucleotide-binding domain;; ATP synthase alpha/beta family, beta-barrel domain	V-type proton ATPase subunit B 1 OS=Gossypium hirsutum OX=3635 PE=2 SV=1	V-type proton ATPase subunit B 2-like [Carica papaya]
Deutzia scabra	TRINITY_DN4900_c0_g1	[R]	General function prediction only	Cellular Component: nucleus (GO:0005634);; Cellular Component: cytoplasm (GO:0005737);; Cellular Component: endoplasmic reticulum (GO:0005783);; Biological Process: defense response to bacterium, incompatible interaction (GO:0009816);; Cellular Component: integral component of membrane (GO:0016021);; Biological Process: negative regulation of defense response (GO:0031348);; Molecular Function: pr…	--|0.0|vvi:100264606|hypothetical protein	[R]	General function prediction only	Tetratricopeptide repeat;; Tetratricopeptide repeat;; Tetratricopeptide repeat;; TPR repeat;; Tetratricopeptide repeat;; Tetratricopeptide repeat;; Tetratricopeptide repeat;; Tetratricopeptide repeat;; Tetratricopeptide repeat;; Tetratricopeptide repeat;; Tetratricopeptide repeat;; Anaphase-promoting complex, cyclosome, subunit 3	Suppressor of RPS4-RLD 1 OS=Arabidopsis thaliana OX=3702 GN=SRFR1 PE=1 SV=1	hypothetical protein F0562_013018 [Nyssa sinensis]
Deutzia scabra	TRINITY_DN2558_c0_g1	[C]	Energy production and conversion	Cellular Component: mitochondrial proton-transporting ATP synthase complex, catalytic core F(1) (GO:0000275);; Molecular Function: ATP binding (GO:0005524);; Biological Process: ATP synthesis coupled proton transport (GO:0015986);; Molecular Function: proton-transporting ATP synthase activity, rotational mechanism (GO:0046933);;	K02133|3e-44|nnu:104594252|K02133 ATPeF1B; F-type H+-transporting ATPase subunit beta [EC:7.1.2.2]	[C]	Energy production and conversion	ATP synthase F1 beta subunit	ATP synthase subunit beta, mitochondrial OS=Nicotiana plumbaginifolia OX=4092 GN=ATPB PE=1 SV=1	hypothetical protein TEA_021090 [Camellia sinensis var. sinensis]
Deutzia scabra	TRINITY_DN8419_c0_g2	[C]	Energy production and conversion	Molecular Function: cytochrome-c oxidase activity (GO:0004129);; Molecular Function: iron ion binding (GO:0005506);; Molecular Function: copper ion binding (GO:0005507);; Cellular Component: mitochondrial inner membrane (GO:0005743);; Cellular Component: plasma membrane (GO:0005886);; Biological Process: oxidative phosphorylation (GO:0006119);; Biological Process: aerobic respiration (GO:0009060)…	--|0.0|bvg:BevupMp090|hypothetical protein	[C]	Energy production and conversion	Cytochrome C and Quinol oxidase polypeptide I;; Cytochrome C assembly protein;; Mitochondrial ATP synthase B chain precursor (ATP-synt_B);; Ribosomal protein S10p/S20e;; NADH-ubiquinone/plastoquinone oxidoreductase chain 4L	Cytochrome c oxidase subunit 1 OS=Beta vulgaris OX=161934 GN=COX1 PE=3 SV=2	cytochrome c oxidase subunit 1 [Citrullus lanatus] ACV96635.1 cytochrome c oxidase subunit 1 (mitochondrion) [Citrullus lanatus]
Deutzia scabra	TRINITY_DN4669_c1_g2	[C]	Energy production and conversion	Cellular Component: mitochondrial inner membrane (GO:0005743);; Molecular Function: NADH dehydrogenase (ubiquinone) activity (GO:0008137);; Cellular Component: integral component of membrane (GO:0016021);; Biological Process: ATP synthesis coupled electron transport (GO:0042773);; Cellular Component: respiratory chain (GO:0070469);;	K03879|1e-168|ccaj:109793583|K03879 ND2; NADH-ubiquinone oxidoreductase chain 2 [EC:7.1.1.2]	[C]	Energy production and conversion	Proton-conducting membrane transporter;; Proton-conducting membrane transporter	NADH-ubiquinone oxidoreductase chain 2 OS=Oenothera berteroana OX=3950 GN=ND2 PE=2 SV=2	uncharacterized protein LOC109793583 isoform X1 [Cajanus cajan]
Deutzia scabra	TRINITY_DN9678_c0_g1	[OU]	--	Molecular Function: serine-type endopeptidase activity (GO:0004252);; Cellular Component: chloroplast (GO:0009507);; Cellular Component: plastid stroma (GO:0009532);; Cellular Component: chloroplast thylakoid membrane (GO:0009535);; Cellular Component: chloroplast stroma (GO:0009570);; Cellular Component: thylakoid (GO:0009579);; Biological Process: chloroplast organization (GO:0009658);; Cellula…	K01358|1e-145|egr:104442503|K01358 clpP; ATP-dependent Clp protease, protease subunit [EC:3.4.21.92]	[O]	Posttranslational modification, protein turnover, chaperones	Clp protease	ATP-dependent Clp protease proteolytic subunit 4, chloroplastic OS=Arabidopsis thaliana OX=3702 GN=CLPP4 PE=1 SV=1	PREDICTED: ATP-dependent Clp protease proteolytic subunit 4, chloroplastic [Eucalyptus grandis]
Deutzia scabra	TRINITY_DN6484_c0_g1	[OU]	--	Molecular Function: serine-type endopeptidase activity (GO:0004252);; Cellular Component: chloroplast (GO:0009507);; Cellular Component: plastid stroma (GO:0009532);; Cellular Component: chloroplast thylakoid (GO:0009534);; Cellular Component: chloroplast stroma (GO:0009570);; Cellular Component: chloroplastic endopeptidase Clp complex (GO:0009840);; Cellular Component: chloroplast envelope (GO:0…	K01358|0.0|jre:109004060|K01358 clpP; ATP-dependent Clp protease, protease subunit [EC:3.4.21.92]	[O]	Posttranslational modification, protein turnover, chaperones	Clp protease	ATP-dependent Clp protease proteolytic subunit-related protein 1, chloroplastic OS=Arabidopsis thaliana OX=3702 GN=CLPR1 PE=1 SV=1	hypothetical protein F0562_028749 [Nyssa sinensis]
Deutzia scabra	TRINITY_DN469_c0_g1	[OU]	--	Molecular Function: serine-type endopeptidase activity (GO:0004252);; Cellular Component: chloroplast (GO:0009507);;	--|0.0|dcr:108228084|hypothetical protein	[O]	Posttranslational modification, protein turnover, chaperones	Clp protease	ATP-dependent Clp protease proteolytic subunit-related protein 3, chloroplastic OS=Arabidopsis thaliana OX=3702 GN=CLPR3 PE=1 SV=1	hypothetical protein F0562_029317 [Nyssa sinensis]
Deutzia scabra	TRINITY_DN11571_c0_g1	[R]	General function prediction only	Biological Process: protein O-linked glycosylation (GO:0006493);; Biological Process: multicellular organism development (GO:0007275);; Molecular Function: transferase activity, transferring glycosyl groups (GO:0016757);;	--|0.0|vvi:100252760|hypothetical protein	[R]	General function prediction only	Tetratricopeptide repeat;; Tetratricopeptide repeat;; Tetratricopeptide repeat;; TPR repeat;; Tetratricopeptide repeat;; Tetratricopeptide repeat;; Tetratricopeptide repeat	Probable UDP-N-acetylglucosamine--peptide N-acetylglucosaminyltransferase SEC OS=Arabidopsis thaliana OX=3702 GN=SEC PE=2 SV=1	hypothetical protein F0562_013005 [Nyssa sinensis]
Deutzia scabra	TRINITY_DN9784_c0_g1	[OU]	--	Molecular Function: serine-type endopeptidase activity (GO:0004252);; Cellular Component: mitochondrion (GO:0005739);; Molecular Function: zinc ion binding (GO:0008270);; Cellular Component: plastid stroma (GO:0009532);; Cellular Component: chloroplast thylakoid membrane (GO:0009535);; Cellular Component: chloroplastic endopeptidase Clp complex (GO:0009840);; Molecular Function: cobalt ion bindin…	K01358|1e-142|nto:104084856|K01358 clpP; ATP-dependent Clp protease, protease subunit [EC:3.4.21.92]	[O]	Posttranslational modification, protein turnover, chaperones	Clp protease	ATP-dependent Clp protease proteolytic subunit 2, mitochondrial OS=Arabidopsis thaliana OX=3702 GN=CLPP2 PE=1 SV=1	ATP-dependent Clp protease proteolytic subunit 2 like [Actinidia chinensis var. chinensis]
Deutzia scabra	TRINITY_DN33070_c0_g1	[C]	Energy production and conversion	Cellular Component: mitochondrial inner membrane (GO:0005743);; Molecular Function: NADH dehydrogenase (ubiquinone) activity (GO:0008137);; Cellular Component: respiratory chain (GO:0070469);;	--|1e-134|ath:DA397_mgp38|hypothetical protein	[C]	Energy production and conversion	Respiratory-chain NADH dehydrogenase, 30 Kd subunit	NADH dehydrogenase [ubiquinone] iron-sulfur protein 3 OS=Arabidopsis thaliana OX=3702 GN=NAD9 PE=1 SV=2	hypothetical protein AXX17_ATUG02840 (mitochondrion) [Arabidopsis thaliana]
Deutzia scabra	TRINITY_DN6204_c0_g2	[C]	Energy production and conversion	Molecular Function: ATP binding (GO:0005524);; Cellular Component: chloroplast thylakoid membrane (GO:0009535);; Biological Process: ATP synthesis coupled proton transport (GO:0015986);; Cellular Component: proton-transporting ATP synthase complex, catalytic core F(1) (GO:0045261);; Molecular Function: proton-transporting ATP synthase activity, rotational mechanism (GO:0046933);;	--|0.0|soe:SpolCp032|hypothetical protein	[C]	Energy production and conversion	ATP synthase alpha/beta family, nucleotide-binding domain;; ATP synthase alpha/beta family, beta-barrel domain;; ATPase family associated with various cellular activities (AAA);; Ribulose bisphosphate carboxylase large chain, N-terminal domain;; Ribulose bisphosphate carboxylase large chain, catalytic domain;; ATP synthase, Delta/Epsilon chain, beta-sandwich domain;; ATP synthase, Delta/Epsilon c…	ATP synthase subunit beta, chloroplastic OS=Spinacia oleracea OX=3562 GN=atpB PE=1 SV=2	AtpB (chloroplast) [Deutzia compacta] AUF33373.1 AtpB (chloroplast) [Deutzia crassifolia] QEJ87483.1 AtpB (chloroplast) [Deutzia compacta]
Deutzia scabra	TRINITY_DN9839_c0_g1	[R]	General function prediction only	Cellular Component: nucleus (GO:0005634);; Cellular Component: cytoplasm (GO:0005737);; Cellular Component: cytosol (GO:0005829);; Biological Process: protein glycosylation (GO:0006486);; Biological Process: cytokinin-activated signaling pathway (GO:0009736);; Biological Process: gibberellic acid mediated signaling pathway (GO:0009740);; Biological Process: flower development (GO:0009908);; Biolo…	--|0.0|tcc:18605023|hypothetical protein	--	--	Tetratricopeptide repeat;; Tetratricopeptide repeat;; Tetratricopeptide repeat;; Tetratricopeptide repeat;; Tetratricopeptide repeat;; Tetratricopeptide repeat;; Tetratricopeptide repeat;; Tetratricopeptide repeat;; Tetratricopeptide repeat;; Tetratricopeptide repeat;; TPR repeat;; Tetratricopeptide repeat;; Tetratricopeptide repeat	Probable UDP-N-acetylglucosamine--peptide N-acetylglucosaminyltransferase SPINDLY OS=Arabidopsis thaliana OX=3702 GN=SPY PE=1 SV=1	hypothetical protein F0562_023336 [Nyssa sinensis]
Deutzia scabra	TRINITY_DN5869_c0_g1	[C]	Energy production and conversion	Cellular Component: mitochondrial inner membrane (GO:0005743);; Biological Process: mitochondrial electron transport, ubiquinol to cytochrome c (GO:0006122);; Molecular Function: ubiquinol-cytochrome-c reductase activity (GO:0008121);; Molecular Function: electron transfer activity (GO:0009055);; Cellular Component: respiratory chain complex III (GO:0045275);; Molecular Function: metal ion bindin…	K00412|0.0|csat:109128186|K00412 CYTB; ubiquinol-cytochrome c reductase cytochrome b subunit	[C]	Energy production and conversion	Cytochrome b/b6/petB;; Cytochrome b(N-terminal)/b6/petB;; Cytochrome b(C-terminal)/b6/petD;; Ribosomal protein S14p/S29e	Cytochrome b OS=Solanum tuberosum OX=4113 GN=MT-CYB PE=1 SV=4	apocytochrome b (mitochondrion) [Monotropa hypopitys]
Deutzia scabra	TRINITY_DN12467_c0_g1	[J]	Translation, ribosomal structure and biogenesis	Molecular Function: structural constituent of ribosome (GO:0003735);; Cellular Component: mitochondrion (GO:0005739);; Cellular Component: mitochondrial large ribosomal subunit (GO:0005762);; Biological Process: translation (GO:0006412);; Molecular Function: large ribosomal subunit rRNA binding (GO:0070180);;	K02874|1e-86|sind:105175745|K02874 RP-L14; large subunit ribosomal protein L14	[J]	Translation, ribosomal structure and biogenesis	Ribosomal protein L14p/L23e;; Sugar (and other) transporter	50S ribosomal protein HLP, mitochondrial OS=Arabidopsis thaliana OX=3702 GN=HLP PE=2 SV=1	hypothetical protein F0562_035402 [Nyssa sinensis]
Deutzia scabra	TRINITY_DN10543_c1_g2	--	--	Molecular Function: RNA binding (GO:0003723);; Biological Process: mRNA processing (GO:0006397);; Biological Process: tRNA processing (GO:0008033);; Cellular Component: chloroplast (GO:0009507);;	--|0.0|oeu:OleuseuP_p002|hypothetical protein	--	--	MatK/TrnK amino terminal region;; Type II intron maturase;; Photosynthetic reaction centre protein	Maturase K OS=Hydrangea macrophylla OX=23110 GN=matK PE=3 SV=1	maturase K (chloroplast) [Deutzia compacta] AEB21661.1 maturase, partial (chloroplast) [Deutzia corymbosa] ATB17027.1 maturase K (chloroplast) [Deutzia discolor] QEJ87481.1 maturase K (chloroplast) [Deutzia compacta]
Deutzia scabra	TRINITY_DN21009_c0_g1	[R]	General function prediction only	Cellular Component: nucleus (GO:0005634);; Biological Process: mitotic cell cycle (GO:0007067);; Biological Process: phloem or xylem histogenesis (GO:0010087);; Biological Process: protein ubiquitination (GO:0016567);; Biological Process: regulation of DNA endoreduplication (GO:0032875);; Biological Process: cell division (GO:0051301);;	K03353|1e-176|nnu:104609746|K03353 APC6; anaphase-promoting complex subunit 6	[DO]	--	Tetratricopeptide repeat;; Tetratricopeptide repeat;; Tetratricopeptide repeat;; Tetratricopeptide repeat;; Tetratricopeptide repeat;; Tetratricopeptide repeat;; Tetratricopeptide repeat;; Tetratricopeptide repeat;; TPR repeat;; Tetratricopeptide repeat;; Tetratricopeptide repeat;; Tetratricopeptide repeat;; Anaphase-promoting complex, cyclosome, subunit 3	Anaphase-promoting complex subunit 6 OS=Arabidopsis thaliana OX=3702 GN=APC6 PE=2 SV=1	hypothetical protein F0562_010562 [Nyssa sinensis]
Deutzia scabra	TRINITY_DN429_c3_g1	[J]	Translation, ribosomal structure and biogenesis	Biological Process: cytoplasmic translation (GO:0002181);; Molecular Function: structural constituent of ribosome (GO:0003735);; Cellular Component: cytosolic large ribosomal subunit (GO:0022625);;	K02938|0.0|vvi:100258586|K02938 RP-L8e; large subunit ribosomal protein L8e	[J]	Translation, ribosomal structure and biogenesis	Ribosomal Proteins L2, C-terminal domain;; Ribosomal Proteins L2, RNA binding domain	60S ribosomal protein L8 OS=Solanum lycopersicum OX=4081 GN=RPL8 PE=2 SV=1	60S ribosomal protein L8 [Actinidia chinensis var. chinensis]
Deutzia scabra	TRINITY_DN9553_c0_g1	[J]	Translation, ribosomal structure and biogenesis	Molecular Function: structural constituent of ribosome (GO:0003735);; Cellular Component: mitochondrion (GO:0005739);; Cellular Component: mitochondrial large ribosomal subunit (GO:0005762);; Biological Process: mitochondrial translation (GO:0032543);;	--|1e-100|ccav:112520520|hypothetical protein	[J]	Translation, ribosomal structure and biogenesis	Ribosomal Proteins L2, C-terminal domain	60S ribosomal protein L2, mitochondrial OS=Oryza sativa subsp. japonica OX=39947 GN=RPL2 PE=2 SV=2	hypothetical protein TEA_021840 [Camellia sinensis var. sinensis]
Deutzia scabra	TRINITY_DN6146_c0_g1	[R]	General function prediction only	Molecular Function: peroxisome matrix targeting signal-1 binding (GO:0005052);; Cellular Component: peroxisomal membrane (GO:0005778);; Cellular Component: cytosol (GO:0005829);; Biological Process: protein targeting to peroxisome (GO:0006625);; Biological Process: response to auxin (GO:0009733);; Biological Process: protein import into peroxisome matrix, docking (GO:0016560);;	K13342|0.0|oeu:111407132|K13342 PEX5; peroxin-5	[R]	General function prediction only	Tetratricopeptide repeat;; Tetratricopeptide repeat;; TPR repeat;; Tetratricopeptide repeat;; Tetratricopeptide repeat;; Tetratricopeptide repeat;; Tetratricopeptide repeat;; Tetratricopeptide repeat;; Tetratricopeptide repeat;; Tetratricopeptide repeat	Peroxisome biogenesis protein 5 OS=Arabidopsis thaliana OX=3702 GN=PEX5 PE=1 SV=1	Peroxisome biogenesis protein [Actinidia chinensis var. chinensis]
Deutzia scabra	TRINITY_DN8941_c0_g1	[J]	Translation, ribosomal structure and biogenesis	Molecular Function: structural constituent of ribosome (GO:0003735);; Cellular Component: ribosome (GO:0005840);; Biological Process: translation (GO:0006412);; Cellular Component: chloroplast (GO:0009507);;	K02919|3e-47|jre:109010751|K02919 RP-L36; large subunit ribosomal protein L36	[J]	Translation, ribosomal structure and biogenesis	Ribosomal protein L36	50S ribosomal protein L36, chloroplastic OS=Mesostigma viride OX=41882 GN=rpl36 PE=3 SV=1	uncharacterized protein LOC114301957 [Camellia sinensis]
Deutzia scabra	TRINITY_DN5370_c0_g1	[K]	Transcription	Cellular Component: DNA-directed RNA polymerase complex (GO:0000428);; Molecular Function: DNA binding (GO:0003677);; Molecular Function: DNA-directed 5'-3' RNA polymerase activity (GO:0003899);; Biological Process: transcription, DNA-templated (GO:0006351);; Cellular Component: chloroplast (GO:0009507);; Molecular Function: ribonucleoside binding (GO:0032549);;	--|0.0|vvi:ViviCp013|hypothetical protein	[K]	Transcription	RNA polymerase Rpb2, domain 6;; RNA polymerase Rpb2, domain 2;; RNA polymerase Rpb2, domain 3;; RNA polymerase Rpb2, domain 7;; RNA polymerase beta subunit;; RNA polymerase Rpb1, domain 2;; RNA polymerase Rpb1, domain 1;; RNA polymerase Rpb1, domain 5;; RNA polymerase Rpb1, domain 4;; RNA polymerase Rpb1, domain 1	DNA-directed RNA polymerase subunit beta OS=Vitis vinifera OX=29760 GN=rpoB PE=3 SV=1	RpoB (chloroplast) [Deutzia crassifolia]
Deutzia scabra	TRINITY_DN3339_c0_g1	[OU]	--	Molecular Function: serine-type endopeptidase activity (GO:0004252);; Cellular Component: chloroplast (GO:0009507);; Cellular Component: chloroplast thylakoid (GO:0009534);; Cellular Component: chloroplast stroma (GO:0009570);; Biological Process: chloroplast organization (GO:0009658);; Cellular Component: chloroplastic endopeptidase Clp complex (GO:0009840);; Cellular Component: chloroplast enve…	K01358|1e-177|oeu:111393975|K01358 clpP; ATP-dependent Clp protease, protease subunit [EC:3.4.21.92]	[O]	Posttranslational modification, protein turnover, chaperones	Clp protease	ATP-dependent Clp protease proteolytic subunit-related protein 2, chloroplastic OS=Arabidopsis thaliana OX=3702 GN=CLPR2 PE=1 SV=1	hypothetical protein F0562_012754 [Nyssa sinensis]
Deutzia scabra	TRINITY_DN25140_c0_g1	[J]	Translation, ribosomal structure and biogenesis	Molecular Function: RNA binding (GO:0003723);; Molecular Function: structural constituent of ribosome (GO:0003735);; Biological Process: translation (GO:0006412);; Cellular Component: small ribosomal subunit (GO:0015935);;	K02958|2e-99|nnu:104612419|K02958 RP-S15e; small subunit ribosomal protein S15e	[J]	Translation, ribosomal structure and biogenesis	Ribosomal protein S19	40S ribosomal protein S15 OS=Picea mariana OX=3335 GN=RPS15 PE=2 SV=1	40S ribosomal protein S15-like [Prosopis alba] XP_028758390.1 40S ribosomal protein S15-like [Prosopis alba]
Deutzia scabra	TRINITY_DN789_c0_g1	[O]	Posttranslational modification, protein turnover, chaperones	Biological Process: protein O-linked glycosylation (GO:0006493);; Biological Process: multicellular organism development (GO:0007275);; Molecular Function: transferase activity, transferring glycosyl groups (GO:0016757);;	K09667|0.0|sind:105166471|K09667 OGT; protein O-GlcNAc transferase [EC:2.4.1.255]	[GOT]	--	Glycosyl transferase family 41;; Tetratricopeptide repeat;; TPR repeat;; Tetratricopeptide repeat;; Tetratricopeptide repeat;; Tetratricopeptide repeat;; Tetratricopeptide repeat;; Tetratricopeptide repeat;; Tetratricopeptide repeat;; Tetratricopeptide repeat;; Tetratricopeptide repeat;; Tetratricopeptide repeat;; Tetratricopeptide repeat;; Tetratricopeptide repeat;; MalT-like TPR region;; NMDA r…	Probable UDP-N-acetylglucosamine--peptide N-acetylglucosaminyltransferase SEC OS=Arabidopsis thaliana OX=3702 GN=SEC PE=2 SV=1	probable UDP-N-acetylglucosamine--peptide N-acetylglucosaminyltransferase SEC [Camellia sinensis]
Deutzia scabra	TRINITY_DN227_c2_g2	[C]	Energy production and conversion	Biological Process: transport (GO:0006810);; Molecular Function: NADH dehydrogenase (ubiquinone) activity (GO:0008137);; Cellular Component: chloroplast thylakoid membrane (GO:0009535);; Molecular Function: metal ion binding (GO:0046872);; Molecular Function: quinone binding (GO:0048038);; Molecular Function: 4 iron, 4 sulfur cluster binding (GO:0051539);;	--|1e-144|nnu:N623_p061|hypothetical protein	[C]	Energy production and conversion	NADH ubiquinone oxidoreductase, 20 Kd subunit;; Respiratory-chain NADH dehydrogenase, 30 Kd subunit;; NADH-ubiquinone/plastoquinone oxidoreductase, chain 3	NAD(P)H-quinone oxidoreductase subunit K, chloroplastic OS=Eucalyptus globulus subsp. globulus OX=71271 GN=ndhK PE=3 SV=2	NADH dehydrogenase subunit J, chloroplast [Artemisia annua]
Deutzia scabra	TRINITY_DN2779_c0_g2	--	--	Molecular Function: acetyl-CoA carboxylase activity (GO:0003989);; Molecular Function: ATP binding (GO:0005524);; Biological Process: fatty acid biosynthetic process (GO:0006633);; Cellular Component: acetyl-CoA carboxylase complex (GO:0009317);; Cellular Component: chloroplast stroma (GO:0009570);; Molecular Function: metal ion binding (GO:0046872);; Biological Process: malonyl-CoA biosynthetic …	--|0.0|nto:NitoCp039|hypothetical protein	--	--	Carboxyl transferase domain;; Apocytochrome F, N-terminal;; Apocytochrome F, C-terminal;; CemA family;; Ycf4;; Ribosomal protein L20;; Ribosomal protein S18;; Lumenal portion of Cytochrome b559, alpha (gene psbE) subunit;; Cytochrome b559, alpha (gene psbE) and beta (gene psbF)subunits;; Ribosomal protein L33	Acetyl-coenzyme A carboxylase carboxyl transferase subunit beta, chloroplastic OS=Nicotiana tomentosiformis OX=4098 GN=accD PE=3 SV=2	AccD (chloroplast) [Deutzia compacta] AUF33368.1 AccD (chloroplast) [Deutzia crassifolia] QEJ87478.1 AccD (chloroplast) [Deutzia compacta]
Deutzia scabra	TRINITY_DN2410_c0_g1	[CP]	--	Cellular Component: mitochondrial inner membrane (GO:0005743);; Molecular Function: NADH dehydrogenase (ubiquinone) activity (GO:0008137);; Cellular Component: integral component of membrane (GO:0016021);; Biological Process: ATP synthesis coupled electron transport (GO:0042773);; Cellular Component: respiratory chain (GO:0070469);;	--|0.0|bvg:BevupMp052|hypothetical protein	[C]	Energy production and conversion	Proton-conducting membrane transporter;; NADH dehydrogenase subunit 5 C-terminus;; NADH-Ubiquinone oxidoreductase (complex I), chain 5 N-terminus;; ATP synthase subunit C	NADH-ubiquinone oxidoreductase chain 5 OS=Oenothera berteroana OX=3950 GN=ND5 PE=2 SV=2	NADH dehydrogenase subunit 5 (mitochondrion) [Solanum tuberosum]
Deutzia scabra	TRINITY_DN8959_c0_g1	--	--	Molecular Function: peroxisome matrix targeting signal-1 binding (GO:0005052);; Cellular Component: peroxisomal membrane (GO:0005778);; Cellular Component: cytosol (GO:0005829);; Biological Process: protein targeting to peroxisome (GO:0006625);; Biological Process: response to auxin (GO:0009733);; Biological Process: protein import into peroxisome matrix, docking (GO:0016560);;	--|7e-72|rcu:8267606|hypothetical protein	[R]	General function prediction only	--	Peroxisome biogenesis protein 5 OS=Arabidopsis thaliana OX=3702 GN=PEX5 PE=1 SV=1	TPR_2 domain-containing protein/TPR_11 domain-containing protein [Cephalotus follicularis]
Deutzia scabra	TRINITY_DN7496_c0_g1	[J]	Translation, ribosomal structure and biogenesis	Molecular Function: structural constituent of ribosome (GO:0003735);; Cellular Component: ribosome (GO:0005840);; Biological Process: translation (GO:0006412);; Cellular Component: chloroplast (GO:0009507);;	--|1e-168|nnu:104603378|hypothetical protein	[J]	Translation, ribosomal structure and biogenesis	Ribosomal protein S15	30S ribosomal protein S15, chloroplastic OS=Chlorokybus atmophyticus OX=3144 GN=rps15 PE=3 SV=1	probable 37S ribosomal protein S28, mitochondrial [Camellia sinensis]
Deutzia scabra	TRINITY_DN4745_c0_g2	--	--	Cellular Component: photosystem I (GO:0009522);; Cellular Component: chloroplast thylakoid membrane (GO:0009535);; Biological Process: photosynthesis (GO:0015979);; Cellular Component: integral component of membrane (GO:0016021);; Molecular Function: chlorophyll binding (GO:0016168);; Molecular Function: oxidoreductase activity (GO:0016491);; Biological Process: protein-chromophore linkage (GO:00…	K02690|0.0|mtr:MTR_3g035600|K02690 psaB; photosystem I P700 chlorophyll a apoprotein A2	--	--	Photosystem I psaA/psaB protein;; Photosystem I psaA/psaB protein;; Ribosomal protein S4/S9 N-terminal domain;; S4 domain;; Ribosomal protein S14p/S29e;; Tetratricopeptide repeat;; Tetratricopeptide repeat;; Tetratricopeptide repeat;; Tetratricopeptide repeat;; TPR repeat;; Tetratricopeptide repeat	Photosystem I P700 chlorophyll a apoprotein A1 OS=Panax ginseng OX=4054 GN=psaA PE=3 SV=1	photosystem I P700 chlorophyll A apoprotein A2 [Medicago truncatula]
Deutzia scabra	TRINITY_DN4_c0_g3	[C]	Energy production and conversion	Cellular Component: chloroplast inner membrane (GO:0009706);; Biological Process: protein transport (GO:0015031);; Cellular Component: integral component of membrane (GO:0016021);;	--|0.0|nta:NitaCp151|hypothetical protein	--	--	Ycf1;; Proton-conducting membrane transporter;; Respiratory-chain NADH dehydrogenase, 49 Kd subunit;; Cytochrome C assembly protein;; NADH dehydrogenase;; NADH-ubiquinone/plastoquinone oxidoreductase chain 6;; 4Fe-4S binding domain;; 4Fe-4S dicluster domain;; 4Fe-4S double cluster binding domain;; 4Fe-4S dicluster domain;; 4Fe-4S dicluster domain;; 4Fe-4S binding domain;; 4Fe-4S dicluster domain;…	Protein TIC 214 OS=Nicotiana tabacum OX=4097 GN=TIC214 PE=3 SV=2	Ycf1 (chloroplast) [Deutzia compacta] QEJ87466.1 Ycf1 (chloroplast) [Deutzia compacta]
Deutzia scabra	TRINITY_DN10134_c0_g1	[J]	Translation, ribosomal structure and biogenesis	Molecular Function: structural constituent of ribosome (GO:0003735);; Cellular Component: nucleolus (GO:0005730);; Biological Process: translation (GO:0006412);; Cellular Component: cytosolic large ribosomal subunit (GO:0022625);; Molecular Function: large ribosomal subunit rRNA binding (GO:0070180);;	K02894|3e-97|spen:107029324|K02894 RP-L23e; large subunit ribosomal protein L23e	[J]	Translation, ribosomal structure and biogenesis	Ribosomal protein L14p/L23e	60S ribosomal protein L23 OS=Arabidopsis thaliana OX=3702 GN=RPL23A PE=2 SV=3	ribosomal protein L17-like protein [Solanum tuberosum] NP_001296814.1 60S ribosomal protein L23 [Solanum lycopersicum] XP_002301852.1 60S ribosomal protein L23 [Populus trichocarpa] XP_002312599.1 60S ribosomal protein L23 [Populus trichocarpa] XP_002315585.1 60S ribosomal protein L23 [Populus trichocarpa] XP_003570378.1 60S ribosomal protein L23 [Brachypodium distachyon] XP_003574026.1 60S ribos…
Deutzia scabra	TRINITY_DN3607_c0_g1	[C]	Energy production and conversion	Cellular Component: mitochondrial inner membrane (GO:0005743);; Molecular Function: NADH dehydrogenase (ubiquinone) activity (GO:0008137);; Molecular Function: metal ion binding (GO:0046872);; Molecular Function: 4 iron, 4 sulfur cluster binding (GO:0051539);; Cellular Component: respiratory chain (GO:0070469);;	K03941|1e-151|ini:109186592|K03941 NDUFS8; NADH dehydrogenase (ubiquinone) Fe-S protein 8 [EC:7.1.1.2 1.6.99.3]	[C]	Energy production and conversion	4Fe-4S binding domain;; 4Fe-4S dicluster domain;; 4Fe-4S double cluster binding domain;; 4Fe-4S dicluster domain;; 4Fe-4S dicluster domain;; 4Fe-4S dicluster domain;; 4Fe-4S dicluster domain;; 4Fe-4S binding domain;; 4Fe-4S binding domain;; 4Fe-4S binding domain	NADH dehydrogenase [ubiquinone] iron-sulfur protein 8, mitochondrial OS=Solanum tuberosum OX=4113 PE=1 SV=2	NADH dehydrogenase [ubiquinone] iron-sulfur protein 8, mitochondrial [Camellia sinensis] THG16168.1 hypothetical protein TEA_007238 [Camellia sinensis var. sinensis]
Deutzia scabra	TRINITY_DN4669_c1_g1	[C]	Energy production and conversion	Molecular Function: NADH dehydrogenase (ubiquinone) activity (GO:0008137);; Cellular Component: integral component of membrane (GO:0016021);; Cellular Component: mitochondrial membrane (GO:0031966);; Cellular Component: respiratory chain (GO:0070469);;	--|1e-140|jre:109011700|hypothetical protein	[R]	General function prediction only	Lysine methyltransferase;; NADH-ubiquinone/plastoquinone oxidoreductase, chain 3	NADH-ubiquinone oxidoreductase chain 3 OS=Triticum aestivum OX=4565 GN=ND3 PE=2 SV=1	hypothetical protein F0562_035236 [Nyssa sinensis]
Deutzia scabra	TRINITY_DN11940_c0_g1	[C]	Energy production and conversion	Cellular Component: mitochondrion (GO:0005739);; Molecular Function: NADH dehydrogenase (ubiquinone) activity (GO:0008137);; Molecular Function: quinone binding (GO:0048038);; Molecular Function: NAD binding (GO:0051287);; Cellular Component: respiratory chain (GO:0070469);;	--|0.0|boe:BroleMp058|hypothetical protein	[C]	Energy production and conversion	Respiratory-chain NADH dehydrogenase, 49 Kd subunit	NADH dehydrogenase [ubiquinone] iron-sulfur protein 2 OS=Arabidopsis thaliana OX=3702 GN=NAD7 PE=1 SV=2	NADH dehydrogenase subunit 7 (mitochondrion) [Rhazya stricta]
Deutzia scabra	TRINITY_DN6998_c0_g1	[R]	General function prediction only	Molecular Function: transferase activity (GO:0016740);;	K20792|0.0|vvi:100263412|K20792 NAA15_16; N-alpha-acetyltransferase 15/16, NatA auxiliary subunit	[B]	Chromatin structure and dynamics	NMDA receptor-regulated protein 1;; Tetratricopeptide repeat;; Tetratricopeptide repeat;; Tetratricopeptide repeat;; Tetratricopeptide repeat;; TPR repeat;; Tetratricopeptide repeat;; Tetratricopeptide repeat	N-terminal acetyltransferase A complex auxiliary subunit NAA15 OS=Arabidopsis thaliana OX=3702 GN=NAA15 PE=1 SV=1	hypothetical protein F0562_024646 [Nyssa sinensis]
Deutzia scabra	TRINITY_DN14371_c0_g1	[R]	General function prediction only	Cellular Component: nucleus (GO:0005634);; Biological Process: mitotic cell cycle (GO:0007067);; Biological Process: protein ubiquitination (GO:0016567);; Biological Process: cell division (GO:0051301);;	K03354|0.0|sind:105171486|K03354 APC7; anaphase-promoting complex subunit 7	[DO]	--	Tetratricopeptide repeat;; Tetratricopeptide repeat;; Tetratricopeptide repeat;; Tetratricopeptide repeat;; Tetratricopeptide repeat;; Tetratricopeptide repeat;; Anaphase-promoting complex, cyclosome, subunit 3;; Tetratricopeptide repeat;; Tetratricopeptide repeat;; Tetratricopeptide repeat;; Tetratricopeptide repeat;; Tetratricopeptide repeat;; Tetratricopeptide repeat;; Tetratricopeptide repeat	Anaphase-promoting complex subunit 7 OS=Arabidopsis thaliana OX=3702 GN=APC7 PE=2 SV=1	Anaphase-promoting complex subunit like [Actinidia chinensis var. chinensis]
Deutzia scabra	TRINITY_DN8155_c1_g1	[J]	Translation, ribosomal structure and biogenesis	Molecular Function: structural constituent of ribosome (GO:0003735);; Cellular Component: ribosome (GO:0005840);; Biological Process: translation (GO:0006412);; Cellular Component: chloroplast (GO:0009507);; Molecular Function: rRNA binding (GO:0019843);;	--|1e-112|oeu:111374869|hypothetical protein	[J]	Translation, ribosomal structure and biogenesis	Ribosomal protein S18	30S ribosomal protein S18, chloroplastic OS=Psilotum nudum OX=3240 GN=rps18 PE=3 SV=1	hypothetical protein F0562_022095 [Nyssa sinensis]
Deutzia scabra	TRINITY_DN16979_c0_g1	[J]	Translation, ribosomal structure and biogenesis	Molecular Function: structural constituent of ribosome (GO:0003735);; Biological Process: translation (GO:0006412);; Cellular Component: chloroplast (GO:0009507);; Cellular Component: large ribosomal subunit (GO:0015934);; Molecular Function: rRNA binding (GO:0019843);;	K02890|1e-131|zju:107406658|K02890 RP-L22; large subunit ribosomal protein L22	[J]	Translation, ribosomal structure and biogenesis	Ribosomal protein L22p/L17e	50S ribosomal protein L22, chloroplastic OS=Trieres chinensis OX=1514140 GN=rpl22 PE=3 SV=1	hypothetical protein F0562_015914 [Nyssa sinensis]
Deutzia scabra	TRINITY_DN6268_c0_g1	[J]	Translation, ribosomal structure and biogenesis	Biological Process: ribosomal small subunit assembly (GO:0000028);; Biological Process: maturation of SSU-rRNA from tricistronic rRNA transcript (SSU-rRNA, 5.8S rRNA, LSU-rRNA) (GO:0000462);; Biological Process: karyogamy (GO:0000741);; Molecular Function: structural constituent of ribosome (GO:0003735);; Cellular Component: mitochondrial small ribosomal subunit (GO:0005763);; Biological Process:…	K02948|2e-85|qsu:112022515|K02948 RP-S11; small subunit ribosomal protein S11	--	--	Ribosomal protein S11	Probable ribosomal protein S11, mitochondrial OS=Arabidopsis thaliana OX=3702 GN=NFD3 PE=2 SV=1	hypothetical protein F0562_007291 [Nyssa sinensis]
Deutzia scabra	TRINITY_DN5723_c0_g1	[R]	General function prediction only	Molecular Function: calcium ion binding (GO:0005509);; Cellular Component: endosome (GO:0005768);; Cellular Component: Golgi apparatus (GO:0005794);; Cellular Component: trans-Golgi network (GO:0005802);; Cellular Component: plasma membrane (GO:0005886);; Cellular Component: plasmodesma (GO:0009506);; Molecular Function: transferase activity, transferring glycosyl groups (GO:0016757);;	--|0.0|sly:101252387|hypothetical protein	[R]	General function prediction only	Tetratricopeptide repeat;; Tetratricopeptide repeat;; Tetratricopeptide repeat;; TPR repeat;; Tetratricopeptide repeat;; Tetratricopeptide repeat;; Tetratricopeptide repeat;; Tetratricopeptide repeat;; Tetratricopeptide repeat;; Tetratricopeptide repeat;; Tetratricopeptide repeat;; Tetratricopeptide repeat;; Anaphase-promoting complex, cyclosome, subunit 3;; Tetratricopeptide repeat	Uncharacterized TPR repeat-containing protein At1g05150 OS=Arabidopsis thaliana OX=3702 GN=At1g05150 PE=1 SV=1	Tetratricopeptide repeat protein [Actinidia chinensis var. chinensis]
Deutzia scabra	TRINITY_DN105_c1_g1	[OU]	--	Molecular Function: serine-type endopeptidase activity (GO:0004252);; Cellular Component: chloroplast (GO:0009507);; Cellular Component: plastid stroma (GO:0009532);; Cellular Component: chloroplast thylakoid (GO:0009534);; Cellular Component: chloroplast stroma (GO:0009570);; Cellular Component: chloroplastic endopeptidase Clp complex (GO:0009840);; Cellular Component: chloroplast envelope (GO:0…	K01358|1e-166|nto:104102173|K01358 clpP; ATP-dependent Clp protease, protease subunit [EC:3.4.21.92]	[O]	Posttranslational modification, protein turnover, chaperones	Clp protease	ATP-dependent Clp protease proteolytic subunit 3, chloroplastic OS=Arabidopsis thaliana OX=3702 GN=CLPP3 PE=1 SV=1	hypothetical protein F0562_005435 [Nyssa sinensis]
Deutzia scabra	TRINITY_DN1091_c1_g1	[O]	Posttranslational modification, protein turnover, chaperones	Cellular Component: nucleus (GO:0005634);; Biological Process: protein glycosylation (GO:0006486);; Biological Process: gibberellic acid mediated signaling pathway (GO:0009740);; Molecular Function: transferase activity, transferring glycosyl groups (GO:0016757);;	K09667|0.0|cit:102611099|K09667 OGT; protein O-GlcNAc transferase [EC:2.4.1.255]	[GOT]	--	Tetratricopeptide repeat;; Glycosyl transferase family 41;; TPR repeat;; Tetratricopeptide repeat;; Tetratricopeptide repeat;; Tetratricopeptide repeat;; Tetratricopeptide repeat;; Tetratricopeptide repeat;; Tetratricopeptide repeat;; Tetratricopeptide repeat;; Tetratricopeptide repeat;; Tetratricopeptide repeat;; Tetratricopeptide repeat;; Tetratricopeptide repeat;; Est1 DNA/RNA binding domain;;…	Probable UDP-N-acetylglucosamine--peptide N-acetylglucosaminyltransferase SPINDLY OS=Petunia hybrida OX=4102 GN=SPY PE=2 SV=1	hypothetical protein F0562_016023 [Nyssa sinensis]
Deutzia scabra	TRINITY_DN7885_c0_g3	--	--	Molecular Function: ATP binding (GO:0005524);; Cellular Component: chloroplast stroma (GO:0009570);;	--|0.0|cann:KY47_p148|hypothetical protein	--	--	--	Protein Ycf2 OS=Vitis vinifera OX=29760 GN=ycf2-A PE=3 SV=1	hypothetical protein RF2, partial (chloroplast) [Entada rheedei]
Deutzia scabra	TRINITY_DN6204_c0_g1	[C]	Energy production and conversion	Molecular Function: ATP binding (GO:0005524);; Cellular Component: chloroplast thylakoid membrane (GO:0009535);; Biological Process: ATP synthesis coupled proton transport (GO:0015986);; Cellular Component: proton-transporting ATP synthase complex, catalytic core F(1) (GO:0045261);; Molecular Function: proton-transporting ATP synthase activity, rotational mechanism (GO:0046933);;	--|0.0|hbr:HebrCp023|hypothetical protein	[C]	Energy production and conversion	ATP synthase alpha/beta family, nucleotide-binding domain;; ATP synthase alpha/beta chain, C terminal domain;; ATP synthase alpha/beta family, beta-barrel domain;; RNA polymerase Rpb1, domain 5;; ATP synthase A chain;; Ribosomal protein S2;; ATP synthase subunit C;; Photosystem II 4 kDa reaction centre component;; Photosystem II reaction centre I protein (PSII 4.8 kDa protein)	ATP synthase subunit alpha, chloroplastic OS=Manihot esculenta OX=3983 GN=atpA PE=3 SV=1	AtpA (chloroplast) [Deutzia compacta] AUF33371.1 AtpA (chloroplast) [Deutzia crassifolia] QEJ87480.1 AtpA (chloroplast) [Deutzia compacta]
Deutzia scabra	TRINITY_DN3920_c0_g1	[CP]	--	Biological Process: transport (GO:0006810);; Molecular Function: NADH dehydrogenase (ubiquinone) activity (GO:0008137);; Cellular Component: chloroplast thylakoid membrane (GO:0009535);; Cellular Component: integral component of membrane (GO:0016021);; Biological Process: ATP synthesis coupled electron transport (GO:0042773);; Molecular Function: quinone binding (GO:0048038);;	--|0.0|oeu:OleuseuP_p068|hypothetical protein	[C]	Energy production and conversion	NADH-dehyrogenase subunit F, TMs, (complex I) C-terminus;; Proton-conducting membrane transporter;; NADH-Ubiquinone oxidoreductase (complex I), chain 5 N-terminus;; Ycf1	NAD(P)H-quinone oxidoreductase subunit 5, chloroplastic OS=Carpenteria californica OX=23101 GN=ndhF PE=3 SV=1	NdhF (chloroplast) [Deutzia crassifolia]
Deutzia scabra	TRINITY_DN155_c0_g1	[C]	Energy production and conversion	Cellular Component: mitochondrial proton-transporting ATP synthase complex, catalytic core F(1) (GO:0000275);; Molecular Function: ATP binding (GO:0005524);; Biological Process: ATP synthesis coupled proton transport (GO:0015986);; Molecular Function: proton-transporting ATP synthase activity, rotational mechanism (GO:0046933);;	K02133|0.0|nnu:104594252|K02133 ATPeF1B; F-type H+-transporting ATPase subunit beta [EC:7.1.2.2]	[C]	Energy production and conversion	ATP synthase alpha/beta family, nucleotide-binding domain;; ATP synthase alpha/beta family, beta-barrel domain;; ATP synthase F1 beta subunit	ATP synthase subunit beta, mitochondrial OS=Nicotiana plumbaginifolia OX=4092 GN=ATPB PE=1 SV=1	ATP synthase subunit beta precursor [Actinidia chinensis var. chinensis]
Deutzia scabra	TRINITY_DN169_c0_g1	[C]	Energy production and conversion	Molecular Function: ATP binding (GO:0005524);; Biological Process: ATP hydrolysis coupled proton transport (GO:0015991);; Cellular Component: proton-transporting V-type ATPase, V1 domain (GO:0033180);; Biological Process: ATP metabolic process (GO:0046034);; Molecular Function: proton-transporting ATPase activity, rotational mechanism (GO:0046961);;	K02145|0.0|dcr:108209232|K02145 ATPeV1A; V-type H+-transporting ATPase subunit A [EC:7.1.2.2]	[C]	Energy production and conversion	ATP synthase alpha/beta family, nucleotide-binding domain;; ATPsynthase alpha/beta subunit N-term extension;; ATP synthase alpha/beta family, beta-barrel domain	V-type proton ATPase catalytic subunit A OS=Daucus carota OX=4039 PE=2 SV=1	PREDICTED: V-type proton ATPase catalytic subunit A [Daucus carota subsp. sativus] XP_017235524.1 PREDICTED: V-type proton ATPase catalytic subunit A [Daucus carota subsp. sativus] P09469.1 RecName: Full=V-type proton ATPase catalytic subunit A; Short=V-ATPase subunit A; AltName: Full=V-ATPase 69 kDa subunit; AltName: Full=Vacuolar proton pump subunit alpha AAA33139.1 70kD vacuolar H+-ATPase [Dau…
Deutzia scabra	TRINITY_DN4_c0_g1	--	--	Cellular Component: photosystem II (GO:0009523);; Cellular Component: chloroplast thylakoid membrane (GO:0009535);; Biological Process: photosynthetic electron transport in photosystem II (GO:0009772);; Cellular Component: integral component of membrane (GO:0016021);; Molecular Function: chlorophyll binding (GO:0016168);; Biological Process: protein-chromophore linkage (GO:0018298);; Molecular Fu…	--|0.0|ccaj:BKH98_gp036|hypothetical protein	--	--	Proton-conducting membrane transporter;; Photosystem II protein;; RNA polymerase Rpb3/RpoA insert domain;; Bacterial RNA polymerase, alpha chain C terminal domain;; RNA polymerase Rpb3/Rpb11 dimerisation domain;; Ribosomal protein S3, C-terminal domain;; Cytochrome b(C-terminal)/b6/petD;; Cytochrome b/b6/petB;; Cytochrome b(N-terminal)/b6/petB;; Ribosomal protein L22p/L17e;; Ribosomal protein S7p…	Photosystem II CP47 reaction center protein OS=Vitis vinifera OX=29760 GN=psbB PE=3 SV=1	PsbB (chloroplast) [Philadelphus calvescens] YP_009698901.1 PsbB (chloroplast) [Carpenteria californica] AUF33370.1 PsbB (chloroplast) [Deutzia crassifolia] QEJ86038.1 PsbB (chloroplast) [Carpenteria californica] QEJ87141.1 PsbB (chloroplast) [Philadelphus calvescens]
Deutzia scabra	TRINITY_DN400_c0_g1	[OU]	--	Molecular Function: serine-type endopeptidase activity (GO:0004252);; Cellular Component: chloroplast (GO:0009507);; Cellular Component: plastid stroma (GO:0009532);; Cellular Component: chloroplast thylakoid (GO:0009534);; Cellular Component: chloroplast stroma (GO:0009570);; Cellular Component: thylakoid (GO:0009579);; Cellular Component: chloroplastic endopeptidase Clp complex (GO:0009840);; C…	K01358|0.0|tcc:18613705|K01358 clpP; ATP-dependent Clp protease, protease subunit [EC:3.4.21.92]	[O]	Posttranslational modification, protein turnover, chaperones	Clp protease	ATP-dependent Clp protease proteolytic subunit 5, chloroplastic OS=Arabidopsis thaliana OX=3702 GN=CLPP5 PE=1 SV=1	hypothetical protein F0562_000763 [Nyssa sinensis]
Deutzia scabra	TRINITY_DN192_c0_g1	[J]	Translation, ribosomal structure and biogenesis	Molecular Function: RNA binding (GO:0003723);; Molecular Function: structural constituent of ribosome (GO:0003735);; Biological Process: translation (GO:0006412);; Cellular Component: small ribosomal subunit (GO:0015935);;	K02989|1e-124|mesc:110620022|K02989 RP-S5e; small subunit ribosomal protein S5e	[J]	Translation, ribosomal structure and biogenesis	Ribosomal protein S7p/S5e	40S ribosomal protein S5 (Fragment) OS=Cicer arietinum OX=3827 GN=RPS5 PE=2 SV=1	40S ribosomal protein S5-like [Camellia sinensis]
Deutzia scabra	TRINITY_DN1201_c0_g1	[R]	General function prediction only	Molecular Function: RNA polymerase II core binding (GO:0000993);; Cellular Component: nucleus (GO:0005634);; Biological Process: transcription, DNA-templated (GO:0006351);; Biological Process: flower development (GO:0009908);; Biological Process: negative regulation of flower development (GO:0009910);; Cellular Component: membrane (GO:0016020);; Biological Process: histone methylation (GO:0016571…	K15176|0.0|sot:102601563|K15176 CTR9; RNA polymerase-associated protein CTR9	[P]	Inorganic ion transport and metabolism	Tetratricopeptide repeat;; Tetratricopeptide repeat;; Tetratricopeptide repeat;; Tetratricopeptide repeat;; Tetratricopeptide repeat;; Tetratricopeptide repeat;; Tetratricopeptide repeat;; Tetratricopeptide repeat;; TPR repeat;; Tetratricopeptide repeat;; Tetratricopeptide repeat;; Tetratricopeptide repeat;; Anaphase-promoting complex, cyclosome, subunit 3;; Tetratricopeptide repeat;; Fis1 C-term…	Protein CTR9 homolog OS=Arabidopsis thaliana OX=3702 GN=VIP6 PE=1 SV=1	hypothetical protein F0562_029776 [Nyssa sinensis]
Deutzia scabra	TRINITY_DN6569_c0_g1	[R]	General function prediction only	Cellular Component: nucleus (GO:0005634);; Cellular Component: anaphase-promoting complex (GO:0005680);; Cellular Component: spindle (GO:0005819);; Biological Process: mitotic cell cycle (GO:0007067);; Biological Process: regulation of mitotic cell cycle (GO:0007346);; Cellular Component: cell plate (GO:0009504);; Biological Process: response to auxin (GO:0009733);; Biological Process: root meris…	K03350|0.0|tcc:18588529|K03350 APC3; anaphase-promoting complex subunit 3	[D]	Cell cycle control, cell division, chromosome partitioning	Tetratricopeptide repeat;; Tetratricopeptide repeat;; Tetratricopeptide repeat;; Tetratricopeptide repeat;; Tetratricopeptide repeat;; TPR repeat;; Tetratricopeptide repeat;; Tetratricopeptide repeat;; Tetratricopeptide repeat;; Tetratricopeptide repeat;; Tetratricopeptide repeat	Cell division cycle protein 27 homolog B OS=Arabidopsis thaliana OX=3702 GN=CDC27B PE=1 SV=1	hypothetical protein F0562_029450 [Nyssa sinensis]
Deutzia scabra	TRINITY_DN24847_c0_g1	--	--	Molecular Function: peroxisome matrix targeting signal-1 binding (GO:0005052);; Cellular Component: peroxisomal membrane (GO:0005778);; Cellular Component: cytosol (GO:0005829);; Biological Process: protein targeting to peroxisome (GO:0006625);; Biological Process: response to auxin (GO:0009733);; Biological Process: protein import into peroxisome matrix, docking (GO:0016560);;	K13342|6e-39|cann:107845294|K13342 PEX5; peroxin-5	[R]	General function prediction only	--	Peroxisome biogenesis protein 5 OS=Arabidopsis thaliana OX=3702 GN=PEX5 PE=1 SV=1	Peroxisome biogenesis protein [Actinidia chinensis var. chinensis]
Deutzia scabra	TRINITY_DN241_c0_g1	--	--	Cellular Component: photosystem II (GO:0009523);; Cellular Component: chloroplast thylakoid membrane (GO:0009535);; Biological Process: photosynthetic electron transport in photosystem II (GO:0009772);; Cellular Component: integral component of membrane (GO:0016021);; Molecular Function: chlorophyll binding (GO:0016168);; Biological Process: protein-chromophore linkage (GO:0018298);; Molecular Fu…	--|0.0|ccaj:BKH98_gp066|hypothetical protein	--	--	Photosystem II protein;; Photosynthetic reaction centre protein;; YCF9	Photosystem II CP43 reaction center protein OS=Populus trichocarpa OX=3694 GN=psbC PE=3 SV=1	photosystem II protein C (chloroplast) [Salix suchowensis] YP_009128765.1 photosystem II protein C (chloroplast) [Salix purpurea] YP_009179187.1 photosystem II protein C (chloroplast) [Salix babylonica] YP_009453601.1 photosystem II CP43 chlorophyll apoprotein (chloroplast) [Salix arbutifolia] YP_009674203.1 photosystem II protein C (chloroplast) [Salix gracilistyla] YP_009685219.1 photosystem II…
Deutzia scabra	TRINITY_DN23579_c1_g1	[C]	Energy production and conversion	Cellular Component: mitochondrial inner membrane (GO:0005743);; Molecular Function: NADH dehydrogenase (ubiquinone) activity (GO:0008137);; Cellular Component: integral component of membrane (GO:0016021);; Biological Process: ATP synthesis coupled electron transport (GO:0042773);; Cellular Component: respiratory chain (GO:0070469);;	--|0.0|bvg:BevupMp106|hypothetical protein	[C]	Energy production and conversion	Proton-conducting membrane transporter	NADH-ubiquinone oxidoreductase chain 4 OS=Arabidopsis thaliana OX=3702 GN=ND4 PE=2 SV=2	NADH dehydrogenase subunit 4 (mitochondrion) [Solanum tuberosum]
Deutzia scabra	TRINITY_DN2148_c0_g1	[C]	Energy production and conversion	Cellular Component: mitochondrial proton-transporting ATP synthase complex, catalytic core F(1) (GO:0000275);; Molecular Function: ATP binding (GO:0005524);; Biological Process: ATP synthesis coupled proton transport (GO:0015986);; Molecular Function: proton-transporting ATP synthase activity, rotational mechanism (GO:0046933);;	K02133|3e-66|vvi:100261031|K02133 ATPeF1B; F-type H+-transporting ATPase subunit beta [EC:7.1.2.2]	[C]	Energy production and conversion	ATP synthase alpha/beta family, beta-barrel domain	ATP synthase subunit beta, mitochondrial OS=Nicotiana plumbaginifolia OX=4092 GN=ATPB PE=1 SV=1	ATP synthase subunit beta precursor [Actinidia chinensis var. chinensis]
Deutzia scabra	TRINITY_DN2841_c1_g1	[J]	Translation, ribosomal structure and biogenesis	Molecular Function: structural constituent of ribosome (GO:0003735);; Cellular Component: mitochondrion (GO:0005739);; Cellular Component: chloroplast (GO:0009507);; Cellular Component: plastid (GO:0009536);; Cellular Component: small ribosomal subunit (GO:0015935);; Biological Process: mitochondrial translation (GO:0032543);;	K02959|2e-81|dcr:108209881|K02959 RP-S16; small subunit ribosomal protein S16	[J]	Translation, ribosomal structure and biogenesis	Ribosomal protein S16	30S ribosomal protein S16-2, chloroplastic/mitochondrial OS=Arabidopsis thaliana OX=3702 GN=RPS16-2 PE=2 SV=1	hypothetical protein F0562_009685 [Nyssa sinensis]
Deutzia scabra	TRINITY_DN13895_c0_g1	[R]	General function prediction only	Cellular Component: anaphase-promoting complex (GO:0005680);; Biological Process: mitotic cell cycle (GO:0007067);; Biological Process: protein ubiquitination (GO:0016567);; Biological Process: regulation of mitotic metaphase/anaphase transition (GO:0030071);; Biological Process: regulation of defense response (GO:0031347);; Biological Process: cell division (GO:0051301);;	K03355|0.0|vvi:100249407|K03355 APC8; anaphase-promoting complex subunit 8	[DO]	--	Anaphase promoting complex subunit 8 / Cdc23;; Tetratricopeptide repeat;; Tetratricopeptide repeat;; TPR repeat;; Tetratricopeptide repeat;; Tetratricopeptide repeat;; Tetratricopeptide repeat;; Tetratricopeptide repeat;; Tetratricopeptide repeat;; Tetratricopeptide repeat;; Anaphase-promoting complex, cyclosome, subunit 3;; Tetratricopeptide repeat;; Tetratricopeptide repeat	Anaphase-promoting complex subunit 8 OS=Arabidopsis thaliana OX=3702 GN=APC8 PE=1 SV=1	anaphase-promoting complex subunit 8 [Camellia sinensis] XP_028095173.1 anaphase-promoting complex subunit 8 [Camellia sinensis] THG01492.1 hypothetical protein TEA_022283 [Camellia sinensis var. sinensis]
Deutzia scabra	TRINITY_DN5193_c0_g1	[C]	Energy production and conversion	Cellular Component: mitochondrion (GO:0005739);; Molecular Function: NADH dehydrogenase (ubiquinone) activity (GO:0008137);; Molecular Function: metal ion binding (GO:0046872);; Molecular Function: quinone binding (GO:0048038);; Molecular Function: 4 iron, 4 sulfur cluster binding (GO:0051539);; Cellular Component: respiratory chain (GO:0070469);;	K03940|1e-135|lsv:111882440|K03940 NDUFS7; NADH dehydrogenase (ubiquinone) Fe-S protein 7 [EC:7.1.1.2 1.6.99.3]	[C]	Energy production and conversion	NADH ubiquinone oxidoreductase, 20 Kd subunit	NADH dehydrogenase [ubiquinone] iron-sulfur protein 7, mitochondrial OS=Brassica oleracea OX=3712 PE=2 SV=1	NADH dehydrogenase [ubiquinone] iron-sulfur protein like [Actinidia chinensis var. chinensis]
Deutzia scabra	TRINITY_DN10959_c1_g2	[C]	Energy production and conversion	Molecular Function: structural constituent of ribosome (GO:0003735);; Cellular Component: mitochondrion (GO:0005739);; Cellular Component: ribosome (GO:0005840);; Molecular Function: rRNA binding (GO:0019843);; Biological Process: positive regulation of translational fidelity (GO:0045903);;	K02986|0.0|nau:109236427|K02986 RP-S4; small subunit ribosomal protein S4	--	--	S4 domain;; NADH-ubiquinone/plastoquinone oxidoreductase chain 6	Ribosomal protein S4, mitochondrial OS=Arabidopsis thaliana OX=3702 GN=RPS4 PE=2 SV=2	ribosomal protein S4, partial (mitochondrion) [Nicotiana tabacum]
Deutzia scabra	TRINITY_DN6539_c0_g1	--	--	--	--|1e-163|qsu:112022693|hypothetical protein	--	--	TPR repeat;; Tetratricopeptide repeat;; Tetratricopeptide repeat;; Tetratricopeptide repeat	--	hypothetical protein F0562_032575 [Nyssa sinensis]
Deutzia scabra	TRINITY_DN1212_c0_g3	[C]	Energy production and conversion	Molecular Function: ATP binding (GO:0005524);; Cellular Component: mitochondrial inner membrane (GO:0005743);; Biological Process: ATP synthesis coupled proton transport (GO:0015986);; Cellular Component: proton-transporting ATP synthase complex, catalytic core F(1) (GO:0045261);; Molecular Function: proton-transporting ATP synthase activity, rotational mechanism (GO:0046933);;	K02132|0.0|zju:107406645|K02132 ATPeF1A; F-type H+-transporting ATPase subunit alpha	[C]	Energy production and conversion	ATP synthase alpha/beta family, nucleotide-binding domain;; ATP synthase alpha/beta chain, C terminal domain;; ATP synthase alpha/beta family, beta-barrel domain	ATP synthase subunit alpha, mitochondrial OS=Oenothera biennis OX=3942 GN=ATPA PE=3 SV=1	ATPase subunit 1 (mitochondrion) [Humulus lupulus]
Deutzia scabra	TRINITY_DN1212_c0_g2	[O]	Posttranslational modification, protein turnover, chaperones	Cellular Component: mitochondrion (GO:0005739);; Molecular Function: heme transporter activity (GO:0015232);; Cellular Component: membrane (GO:0016020);; Biological Process: cytochrome complex assembly (GO:0017004);; Molecular Function: heme binding (GO:0020037);;	--|0.0|gra:105796758|hypothetical protein	--	--	Cytochrome C assembly protein	Probable cytochrome c biosynthesis protein OS=Oenothera berteroana OX=3950 PE=2 SV=3	cytochrome c maturation protein CcmFN (mitochondrion) [Nicotiana tabacum]
Deutzia scabra	TRINITY_DN35_c0_g2	[J]	Translation, ribosomal structure and biogenesis	Molecular Function: structural constituent of ribosome (GO:0003735);; Cellular Component: nucleolus (GO:0005730);; Biological Process: translation (GO:0006412);; Cellular Component: cytosolic large ribosomal subunit (GO:0022625);; Molecular Function: large ribosomal subunit rRNA binding (GO:0070180);;	K02894|2e-96|spen:107029324|K02894 RP-L23e; large subunit ribosomal protein L23e	[J]	Translation, ribosomal structure and biogenesis	Ribosomal protein L14p/L23e	60S ribosomal protein L23 OS=Arabidopsis thaliana OX=3702 GN=RPL23A PE=2 SV=3	ribosomal protein L17-like protein [Solanum tuberosum] NP_001296814.1 60S ribosomal protein L23 [Solanum lycopersicum] XP_002301852.1 60S ribosomal protein L23 [Populus trichocarpa] XP_002312599.1 60S ribosomal protein L23 [Populus trichocarpa] XP_002315585.1 60S ribosomal protein L23 [Populus trichocarpa] XP_003570378.1 60S ribosomal protein L23 [Brachypodium distachyon] XP_003574026.1 60S ribos…
Deutzia scabra	TRINITY_DN1474_c0_g1	[OU]	--	Biological Process: response to reactive oxygen species (GO:0000302);; Molecular Function: serine-type endopeptidase activity (GO:0004252);; Cellular Component: chloroplast (GO:0009507);; Cellular Component: plastid stroma (GO:0009532);; Cellular Component: plastid (GO:0009536);; Cellular Component: chloroplast stroma (GO:0009570);; Cellular Component: chloroplast envelope (GO:0009941);; Biologic…	K01358|1e-171|pper:18777618|K01358 clpP; ATP-dependent Clp protease, protease subunit [EC:3.4.21.92]	[O]	Posttranslational modification, protein turnover, chaperones	Clp protease	ATP-dependent Clp protease proteolytic subunit-related protein 4, chloroplastic OS=Arabidopsis thaliana OX=3702 GN=CLPR4 PE=1 SV=1	hypothetical protein F0562_007899 [Nyssa sinensis]
Deutzia scabra	TRINITY_DN2024_c0_g1	[OU]	--	Molecular Function: serine-type endopeptidase activity (GO:0004252);; Cellular Component: chloroplast stroma (GO:0009570);;	K01358|1e-158|qsu:112035054|K01358 clpP; ATP-dependent Clp protease, protease subunit [EC:3.4.21.92]	[O]	Posttranslational modification, protein turnover, chaperones	Clp protease	ATP-dependent Clp protease proteolytic subunit 6, chloroplastic OS=Arabidopsis thaliana OX=3702 GN=CLPP6 PE=1 SV=1	hypothetical protein F0562_028604 [Nyssa sinensis]
Deutzia hamata	TRINITY_DN7518_c0_g1	[R]	General function prediction only	Biological Process: protein O-linked glycosylation (GO:0006493);; Biological Process: multicellular organism development (GO:0007275);; Molecular Function: transferase activity, transferring glycosyl groups (GO:0016757);;	--|0.0|vvi:100252760|hypothetical protein	[R]	General function prediction only	Tetratricopeptide repeat;; Tetratricopeptide repeat;; TPR repeat;; Tetratricopeptide repeat;; Tetratricopeptide repeat	Probable UDP-N-acetylglucosamine--peptide N-acetylglucosaminyltransferase SEC OS=Arabidopsis thaliana OX=3702 GN=SEC PE=2 SV=1	hypothetical protein F0562_013005 [Nyssa sinensis]
Deutzia hamata	TRINITY_DN15985_c0_g1	[J]	Translation, ribosomal structure and biogenesis	Biological Process: ribosomal small subunit assembly (GO:0000028);; Biological Process: maturation of SSU-rRNA from tricistronic rRNA transcript (SSU-rRNA, 5.8S rRNA, LSU-rRNA) (GO:0000462);; Biological Process: karyogamy (GO:0000741);; Molecular Function: structural constituent of ribosome (GO:0003735);; Cellular Component: mitochondrial small ribosomal subunit (GO:0005763);; Biological Process:…	K02948|4e-85|qsu:112022515|K02948 RP-S11; small subunit ribosomal protein S11	--	--	Ribosomal protein S11	Probable ribosomal protein S11, mitochondrial OS=Arabidopsis thaliana OX=3702 GN=NFD3 PE=2 SV=1	hypothetical protein F0562_007291 [Nyssa sinensis]
Deutzia hamata	TRINITY_DN1198_c0_g1	[OU]	--	Molecular Function: serine-type endopeptidase activity (GO:0004252);; Cellular Component: chloroplast (GO:0009507);; Cellular Component: chloroplast thylakoid (GO:0009534);; Cellular Component: chloroplast stroma (GO:0009570);; Biological Process: chloroplast organization (GO:0009658);; Cellular Component: chloroplastic endopeptidase Clp complex (GO:0009840);; Cellular Component: chloroplast enve…	K01358|1e-178|oeu:111393975|K01358 clpP; ATP-dependent Clp protease, protease subunit [EC:3.4.21.92]	[O]	Posttranslational modification, protein turnover, chaperones	Clp protease	ATP-dependent Clp protease proteolytic subunit-related protein 2, chloroplastic OS=Arabidopsis thaliana OX=3702 GN=CLPR2 PE=1 SV=1	hypothetical protein F0562_012754 [Nyssa sinensis]
Deutzia hamata	TRINITY_DN6626_c0_g1	[R]	General function prediction only	Cellular Component: nucleus (GO:0005634);; Biological Process: mitotic cell cycle (GO:0007067);; Biological Process: phloem or xylem histogenesis (GO:0010087);; Biological Process: protein ubiquitination (GO:0016567);; Biological Process: regulation of DNA endoreduplication (GO:0032875);; Biological Process: cell division (GO:0051301);;	K03353|0.0|nnu:104609746|K03353 APC6; anaphase-promoting complex subunit 6	[DO]	--	Tetratricopeptide repeat;; Tetratricopeptide repeat;; Anaphase-promoting complex, cyclosome, subunit 3;; Tetratricopeptide repeat;; Tetratricopeptide repeat;; Tetratricopeptide repeat;; Tetratricopeptide repeat;; Tetratricopeptide repeat;; Tetratricopeptide repeat;; Tetratricopeptide repeat;; TPR repeat;; Tetratricopeptide repeat	Anaphase-promoting complex subunit 6 OS=Arabidopsis thaliana OX=3702 GN=APC6 PE=2 SV=1	hypothetical protein F0562_010562 [Nyssa sinensis]
Deutzia hamata	TRINITY_DN2100_c2_g1	[J]	Translation, ribosomal structure and biogenesis	Molecular Function: structural constituent of ribosome (GO:0003735);; Cellular Component: ribosome (GO:0005840);; Biological Process: translation (GO:0006412);; Cellular Component: chloroplast (GO:0009507);; Molecular Function: rRNA binding (GO:0019843);;	K02887|4e-79|dcr:108211795|K02887 RP-L20; large subunit ribosomal protein L20	[J]	Translation, ribosomal structure and biogenesis	Ribosomal protein L20	50S ribosomal protein L20, chloroplastic OS=Chlorella vulgaris OX=3077 GN=rpl20 PE=3 SV=2	uncharacterized protein LOC113783469 [Coffea eugenioides]
Deutzia hamata	TRINITY_DN4340_c2_g1	[J]	Translation, ribosomal structure and biogenesis	Molecular Function: structural constituent of ribosome (GO:0003735);; Cellular Component: ribosome (GO:0005840);; Biological Process: translation (GO:0006412);; Cellular Component: chloroplast (GO:0009507);; Molecular Function: rRNA binding (GO:0019843);;	--|1e-114|oeu:111374869|hypothetical protein	[J]	Translation, ribosomal structure and biogenesis	Ribosomal protein S18	30S ribosomal protein S18, chloroplastic OS=Psilotum nudum OX=3240 GN=rps18 PE=3 SV=1	hypothetical protein F0562_022095 [Nyssa sinensis]
Deutzia hamata	TRINITY_DN8247_c0_g1	[J]	Translation, ribosomal structure and biogenesis	Molecular Function: structural constituent of ribosome (GO:0003735);; Cellular Component: ribosome (GO:0005840);; Biological Process: translation (GO:0006412);; Cellular Component: chloroplast (GO:0009507);;	K02919|4e-48|vvi:100250810|K02919 RP-L36; large subunit ribosomal protein L36	[J]	Translation, ribosomal structure and biogenesis	Ribosomal protein L36	50S ribosomal protein L36, chloroplastic OS=Mesostigma viride OX=41882 GN=rpl36 PE=3 SV=1	PREDICTED: uncharacterized protein LOC100250810 [Vitis vinifera] XP_010656429.1 PREDICTED: uncharacterized protein LOC100250810 [Vitis vinifera] XP_010656430.1 PREDICTED: uncharacterized protein LOC100250810 [Vitis vinifera] XP_019078667.1 PREDICTED: uncharacterized protein LOC100250810 [Vitis vinifera] CBI28207.3 unnamed protein product, partial [Vitis vinifera]
Deutzia hamata	TRINITY_DN1263_c0_g1	[OU]	--	Molecular Function: serine-type endopeptidase activity (GO:0004252);; Cellular Component: chloroplast (GO:0009507);;	--|0.0|dcr:108228084|hypothetical protein	[O]	Posttranslational modification, protein turnover, chaperones	Clp protease	ATP-dependent Clp protease proteolytic subunit-related protein 3, chloroplastic OS=Arabidopsis thaliana OX=3702 GN=CLPR3 PE=1 SV=1	hypothetical protein F0562_029317 [Nyssa sinensis]
Deutzia hamata	TRINITY_DN29118_c0_g7	[O]	Posttranslational modification, protein turnover, chaperones	Cellular Component: plasma membrane (GO:0005886);; Molecular Function: heme transporter activity (GO:0015232);; Biological Process: heme transport (GO:0015886);; Cellular Component: integral component of membrane (GO:0016021);; Biological Process: cytochrome complex assembly (GO:0017004);; Molecular Function: heme binding (GO:0020037);; Cellular Component: mitochondrial membrane (GO:0031966);; Bi…	--|1e-105|cqi:110703541|hypothetical protein	--	--	Cytochrome C assembly protein	Putative cytochrome c biosynthesis ccmC-like mitochondrial protein OS=Arabidopsis thaliana OX=3702 GN=CCMC PE=2 SV=4	cytochrome c biogenesis C (mitochondrion) [Beta vulgaris subsp. vulgaris]
Deutzia hamata	TRINITY_DN32498_c0_g1	[J]	Translation, ribosomal structure and biogenesis	Molecular Function: structural constituent of ribosome (GO:0003735);; Cellular Component: mitochondrion (GO:0005739);; Cellular Component: mitochondrial large ribosomal subunit (GO:0005762);; Biological Process: mitochondrial translation (GO:0032543);;	--|1e-96|ccav:112520520|hypothetical protein	[J]	Translation, ribosomal structure and biogenesis	Ribosomal Proteins L2, C-terminal domain	60S ribosomal protein L2, mitochondrial OS=Oryza sativa subsp. japonica OX=39947 GN=RPL2 PE=2 SV=2	uncharacterized protein LOC112520520 isoform X2 [Cynara cardunculus var. scolymus] XP_024984743.1 uncharacterized protein LOC112520520 isoform X2 [Cynara cardunculus var. scolymus] KVI00494.1 Ribosomal protein L2 [Cynara cardunculus var. scolymus]
Deutzia hamata	TRINITY_DN255_c1_g2	[I]	Lipid transport and metabolism	Molecular Function: acetyl-CoA carboxylase activity (GO:0003989);; Molecular Function: ATP binding (GO:0005524);; Biological Process: fatty acid biosynthetic process (GO:0006633);; Cellular Component: acetyl-CoA carboxylase complex (GO:0009317);; Cellular Component: chloroplast stroma (GO:0009570);; Molecular Function: metal ion binding (GO:0046872);; Biological Process: malonyl-CoA biosynthetic …	--|0.0|nto:NitoCp039|hypothetical protein	[EI]	--	Carboxyl transferase domain;; Ycf4	Acetyl-coenzyme A carboxylase carboxyl transferase subunit beta, chloroplastic OS=Nicotiana tomentosiformis OX=4098 GN=accD PE=3 SV=2	AccD (chloroplast) [Deutzia compacta] AUF33368.1 AccD (chloroplast) [Deutzia crassifolia] QEJ87478.1 AccD (chloroplast) [Deutzia compacta]
Deutzia hamata	TRINITY_DN4649_c0_g1	[R]	General function prediction only	Cellular Component: nucleus (GO:0005634);; Cellular Component: anaphase-promoting complex (GO:0005680);; Cellular Component: spindle (GO:0005819);; Biological Process: mitotic cell cycle (GO:0007067);; Biological Process: regulation of mitotic cell cycle (GO:0007346);; Cellular Component: cell plate (GO:0009504);; Biological Process: response to auxin (GO:0009733);; Biological Process: root meris…	K03350|0.0|vvi:100256135|K03350 APC3; anaphase-promoting complex subunit 3	[D]	Cell cycle control, cell division, chromosome partitioning	Tetratricopeptide repeat;; Tetratricopeptide repeat;; Tetratricopeptide repeat;; Tetratricopeptide repeat;; Tetratricopeptide repeat;; TPR repeat;; Tetratricopeptide repeat;; Tetratricopeptide repeat;; Tetratricopeptide repeat;; Tetratricopeptide repeat;; Tetratricopeptide repeat;; Anaphase-promoting complex, cyclosome, subunit 3	Cell division cycle protein 27 homolog B OS=Arabidopsis thaliana OX=3702 GN=CDC27B PE=1 SV=1	hypothetical protein F0562_029450 [Nyssa sinensis]
Deutzia hamata	TRINITY_DN4160_c0_g1	[J]	Translation, ribosomal structure and biogenesis	Molecular Function: RNA binding (GO:0003723);; Molecular Function: structural constituent of ribosome (GO:0003735);; Cellular Component: mitochondrion (GO:0005739);; Biological Process: translation (GO:0006412);; Cellular Component: small ribosomal subunit (GO:0015935);;	--|6e-40|nta:NitaMp065|hypothetical protein	[J]	Translation, ribosomal structure and biogenesis	Ribosomal protein S19;; Cystatin domain;; Aspartic acid proteinase inhibitor	Ribosomal protein S19, mitochondrial OS=Petunia hybrida OX=4102 GN=RPS19 PE=2 SV=2	ribosomal protein S19 (mitochondrion) [Nicotiana tabacum]
Deutzia hamata	TRINITY_DN273_c0_g2	[J]	Translation, ribosomal structure and biogenesis	Molecular Function: structural constituent of ribosome (GO:0003735);; Cellular Component: nucleolus (GO:0005730);; Biological Process: translation (GO:0006412);; Cellular Component: cytosolic large ribosomal subunit (GO:0022625);; Molecular Function: large ribosomal subunit rRNA binding (GO:0070180);;	K02894|3e-97|spen:107029324|K02894 RP-L23e; large subunit ribosomal protein L23e	[J]	Translation, ribosomal structure and biogenesis	Ribosomal protein L14p/L23e	60S ribosomal protein L23 OS=Arabidopsis thaliana OX=3702 GN=RPL23A PE=2 SV=3	ribosomal protein L17-like protein [Solanum tuberosum] NP_001296814.1 60S ribosomal protein L23 [Solanum lycopersicum] XP_002301852.1 60S ribosomal protein L23 [Populus trichocarpa] XP_002312599.1 60S ribosomal protein L23 [Populus trichocarpa] XP_002315585.1 60S ribosomal protein L23 [Populus trichocarpa] XP_003570378.1 60S ribosomal protein L23 [Brachypodium distachyon] XP_003574026.1 60S ribos…
Deutzia hamata	TRINITY_DN633_c0_g2	[C]	Energy production and conversion	Cellular Component: chloroplast inner membrane (GO:0009706);; Biological Process: protein transport (GO:0015031);; Cellular Component: integral component of membrane (GO:0016021);;	--|0.0|nta:NitaCp151|hypothetical protein	--	--	Ycf1;; Proton-conducting membrane transporter;; Respiratory-chain NADH dehydrogenase, 49 Kd subunit;; Cytochrome C assembly protein;; NADH dehydrogenase;; NADH-ubiquinone/plastoquinone oxidoreductase chain 6;; 4Fe-4S binding domain;; 4Fe-4S dicluster domain;; 4Fe-4S double cluster binding domain;; 4Fe-4S dicluster domain;; 4Fe-4S dicluster domain;; 4Fe-4S binding domain;; 4Fe-4S dicluster domain;…	Protein TIC 214 OS=Nicotiana tabacum OX=4097 GN=TIC214 PE=3 SV=2	Ycf1 (chloroplast) [Deutzia crassifolia]
Deutzia hamata	TRINITY_DN633_c0_g1	[C]	Energy production and conversion	Molecular Function: ATP binding (GO:0005524);; Cellular Component: chloroplast stroma (GO:0009570);;	--|0.0|dcr:DacaCp084|hypothetical protein	--	--	Proton-conducting membrane transporter;; Proton-conducting membrane transporter;; Ribosomal protein S7p/S5e	Protein Ycf2 OS=Panax ginseng OX=4054 GN=ycf2-A PE=3 SV=1	NADH-plastoquinone oxidoreductase subunit 2 (plastid) [Plukenetia volubilis]
Deutzia hamata	TRINITY_DN273_c0_g1	[J]	Translation, ribosomal structure and biogenesis	Molecular Function: structural constituent of ribosome (GO:0003735);; Cellular Component: nucleolus (GO:0005730);; Biological Process: translation (GO:0006412);; Cellular Component: cytosolic large ribosomal subunit (GO:0022625);; Molecular Function: large ribosomal subunit rRNA binding (GO:0070180);;	K02894|8e-97|spen:107029324|K02894 RP-L23e; large subunit ribosomal protein L23e	[J]	Translation, ribosomal structure and biogenesis	Ribosomal protein L14p/L23e	60S ribosomal protein L23 OS=Arabidopsis thaliana OX=3702 GN=RPL23A PE=2 SV=3	ribosomal protein L17-like protein [Solanum tuberosum] NP_001296814.1 60S ribosomal protein L23 [Solanum lycopersicum] XP_002301852.1 60S ribosomal protein L23 [Populus trichocarpa] XP_002312599.1 60S ribosomal protein L23 [Populus trichocarpa] XP_002315585.1 60S ribosomal protein L23 [Populus trichocarpa] XP_003570378.1 60S ribosomal protein L23 [Brachypodium distachyon] XP_003574026.1 60S ribos…
Deutzia hamata	TRINITY_DN5608_c0_g1	[R]	General function prediction only	Biological Process: protein O-linked glycosylation (GO:0006493);; Biological Process: multicellular organism development (GO:0007275);; Molecular Function: transferase activity, transferring glycosyl groups (GO:0016757);;	K15201|0.0|vvi:100257006|K15201 GTP3C3; general transcription factor 3C polypeptide 3 (transcription factor C subunit 4)	[K]	Transcription	Tetratricopeptide repeat;; Tetratricopeptide repeat;; Tetratricopeptide repeat;; Tetratricopeptide repeat;; Tetratricopeptide repeat;; Tetratricopeptide repeat;; TPR repeat;; Tetratricopeptide repeat;; Tetratricopeptide repeat;; Tetratricopeptide repeat;; Tetratricopeptide repeat;; Tetratricopeptide repeat	Probable UDP-N-acetylglucosamine--peptide N-acetylglucosaminyltransferase SEC OS=Arabidopsis thaliana OX=3702 GN=SEC PE=2 SV=1	general transcription factor 3C polypeptide 3 isoform X3 [Camellia sinensis]
Deutzia hamata	TRINITY_DN2312_c1_g2	[C]	Energy production and conversion	Cellular Component: mitochondrial proton-transporting ATP synthase complex, coupling factor F(o) (GO:0000276);; Molecular Function: proton transmembrane transporter activity (GO:0015078);; Biological Process: ATP synthesis coupled proton transport (GO:0015986);; Cellular Component: integral component of membrane (GO:0016021);;	--|1e-108|rcu:8272742|hypothetical protein	--	--	Mitochondrial ATP synthase B chain precursor (ATP-synt_B);; NADH-ubiquinone/plastoquinone oxidoreductase chain 4L	ATP synthase protein MI25 OS=Triticum aestivum OX=4565 PE=3 SV=1	ATPase subunit 4 (mitochondrion) [Catharanthus roseus] QEG14049.1 ATPase subunit 4 (mitochondrion) [Catharanthus roseus] QEG14051.1 ATPase subunit 4 (mitochondrion) [Catharanthus roseus]
Deutzia hamata	TRINITY_DN2074_c0_g2	--	--	Cellular Component: photosystem I (GO:0009522);; Cellular Component: chloroplast thylakoid membrane (GO:0009535);; Biological Process: photosynthesis (GO:0015979);; Cellular Component: integral component of membrane (GO:0016021);; Molecular Function: chlorophyll binding (GO:0016168);; Molecular Function: oxidoreductase activity (GO:0016491);; Biological Process: protein-chromophore linkage (GO:00…	K02690|0.0|mtr:MTR_3g035600|K02690 psaB; photosystem I P700 chlorophyll a apoprotein A2	--	--	Photosystem I psaA/psaB protein;; Photosystem I psaA/psaB protein;; Ribosomal protein S4/S9 N-terminal domain;; S4 domain;; Ribosomal protein S14p/S29e;; Tetratricopeptide repeat;; Tetratricopeptide repeat;; Tetratricopeptide repeat;; Tetratricopeptide repeat;; TPR repeat;; Tetratricopeptide repeat	Photosystem I P700 chlorophyll a apoprotein A1 OS=Panax ginseng OX=4054 GN=psaA PE=3 SV=1	photosystem I P700 chlorophyll A apoprotein A2 [Medicago truncatula]
Deutzia hamata	TRINITY_DN2903_c0_g3	[OU]	--	Biological Process: response to reactive oxygen species (GO:0000302);; Molecular Function: serine-type endopeptidase activity (GO:0004252);; Cellular Component: chloroplast (GO:0009507);; Cellular Component: plastid stroma (GO:0009532);; Cellular Component: plastid (GO:0009536);; Cellular Component: chloroplast stroma (GO:0009570);; Cellular Component: chloroplast envelope (GO:0009941);; Biologic…	K01358|1e-169|pper:18777618|K01358 clpP; ATP-dependent Clp protease, protease subunit [EC:3.4.21.92]	[O]	Posttranslational modification, protein turnover, chaperones	Clp protease	ATP-dependent Clp protease proteolytic subunit-related protein 4, chloroplastic OS=Arabidopsis thaliana OX=3702 GN=CLPR4 PE=1 SV=1	hypothetical protein F0562_007899 [Nyssa sinensis]
Deutzia hamata	TRINITY_DN12645_c0_g1	[J]	Translation, ribosomal structure and biogenesis	Molecular Function: structural constituent of ribosome (GO:0003735);; Cellular Component: mitochondrion (GO:0005739);; Biological Process: translation (GO:0006412);; Cellular Component: small ribosomal subunit (GO:0015935);;	K02950|1e-82|nto:108947416|K02950 RP-S12; small subunit ribosomal protein S12	[J]	Translation, ribosomal structure and biogenesis	NADH-ubiquinone/plastoquinone oxidoreductase, chain 3;; Ribosomal protein S12/S23	Ribosomal protein S12, mitochondrial OS=Helianthus annuus OX=4232 GN=RPS12 PE=2 SV=1	hypothetical protein LSAT_1X24001 [Lactuca sativa]
Deutzia hamata	TRINITY_DN68_c3_g1	[R]	General function prediction only	Molecular Function: peroxisome matrix targeting signal-1 binding (GO:0005052);; Cellular Component: peroxisomal membrane (GO:0005778);; Cellular Component: cytosol (GO:0005829);; Biological Process: protein targeting to peroxisome (GO:0006625);; Biological Process: response to auxin (GO:0009733);; Biological Process: protein import into peroxisome matrix, docking (GO:0016560);;	K13342|0.0|oeu:111407132|K13342 PEX5; peroxin-5	[R]	General function prediction only	Tetratricopeptide repeat;; TPR repeat;; Tetratricopeptide repeat;; Tetratricopeptide repeat;; Tetratricopeptide repeat;; Tetratricopeptide repeat;; Tetratricopeptide repeat;; Tetratricopeptide repeat;; Tetratricopeptide repeat;; Tetratricopeptide repeat;; Tetratricopeptide repeat	Peroxisome biogenesis protein 5 OS=Arabidopsis thaliana OX=3702 GN=PEX5 PE=1 SV=1	Peroxisome biogenesis protein [Actinidia chinensis var. chinensis]
Deutzia hamata	TRINITY_DN284_c0_g1	[R]	General function prediction only	Molecular Function: transferase activity (GO:0016740);;	K20792|0.0|vvi:100263412|K20792 NAA15_16; N-alpha-acetyltransferase 15/16, NatA auxiliary subunit	[B]	Chromatin structure and dynamics	NMDA receptor-regulated protein 1;; Tetratricopeptide repeat;; Tetratricopeptide repeat;; Tetratricopeptide repeat;; Tetratricopeptide repeat;; TPR repeat;; Tetratricopeptide repeat;; Tetratricopeptide repeat	N-terminal acetyltransferase A complex auxiliary subunit NAA15 OS=Arabidopsis thaliana OX=3702 GN=NAA15 PE=1 SV=1	hypothetical protein F0562_024646 [Nyssa sinensis]
Deutzia hamata	TRINITY_DN32072_c0_g1	[D]	Cell cycle control, cell division, chromosome partitioning	Molecular Function: cysteine-type endopeptidase inhibitor activity (GO:0004869);; Cellular Component: extracellular region (GO:0005576);; Biological Process: defense response (GO:0006952);;	--|2e-37|oeu:111371537|hypothetical protein	--	--	Aspartic acid proteinase inhibitor;; Cystatin domain	Cysteine proteinase inhibitor 4 OS=Oryza sativa subsp. japonica OX=39947 GN=Os01g0915200 PE=2 SV=1	cysteine proteinase inhibitor B [Camellia sinensis] THG16617.1 hypothetical protein TEA_025969 [Camellia sinensis var. sinensis]
Deutzia hamata	TRINITY_DN255_c0_g1	[C]	Energy production and conversion	Molecular Function: DNA binding (GO:0003677);; Molecular Function: DNA-directed 5'-3' RNA polymerase activity (GO:0003899);; Biological Process: transcription, DNA-templated (GO:0006351);; Cellular Component: chloroplast (GO:0009507);;	--|0.0|nta:NitaCp010|hypothetical protein	--	--	RNA polymerase Rpb1, domain 5;; RNA polymerase Rpb1, domain 4;; ATP synthase alpha/beta family, nucleotide-binding domain;; ATP synthase alpha/beta chain, C terminal domain;; ATP synthase alpha/beta family, beta-barrel domain;; RNA polymerase Rpb1, domain 2;; RNA polymerase Rpb1, domain 1;; Ribosomal protein S2;; ATP synthase A chain;; ATP synthase B/B' CF(0);; RNA polymerase Rpb2, domain 7;; RNA…	DNA-directed RNA polymerase subunit beta&apos;&apos; OS=Panax ginseng OX=4054 GN=rpoC2 PE=3 SV=1	RpoC2 (chloroplast) [Deutzia compacta] QEJ87467.1 RpoC2 (chloroplast) [Deutzia compacta]
Deutzia hamata	TRINITY_DN828_c0_g1	[OU]	--	Molecular Function: serine-type endopeptidase activity (GO:0004252);; Cellular Component: chloroplast (GO:0009507);; Cellular Component: plastid stroma (GO:0009532);; Cellular Component: chloroplast thylakoid (GO:0009534);; Cellular Component: chloroplast stroma (GO:0009570);; Cellular Component: chloroplastic endopeptidase Clp complex (GO:0009840);; Cellular Component: chloroplast envelope (GO:0…	K01358|1e-148|jre:109004060|K01358 clpP; ATP-dependent Clp protease, protease subunit [EC:3.4.21.92]	[O]	Posttranslational modification, protein turnover, chaperones	Clp protease;; Clp protease	ATP-dependent Clp protease proteolytic subunit-related protein 1, chloroplastic OS=Arabidopsis thaliana OX=3702 GN=CLPR1 PE=1 SV=1	hypothetical protein F0562_028749 [Nyssa sinensis]
Deutzia hamata	TRINITY_DN3239_c0_g1	[R]	General function prediction only	Cellular Component: nucleus (GO:0005634);; Biological Process: mitotic cell cycle (GO:0007067);; Biological Process: protein ubiquitination (GO:0016567);; Biological Process: cell division (GO:0051301);;	K03354|0.0|vvi:100242558|K03354 APC7; anaphase-promoting complex subunit 7	[DO]	--	Tetratricopeptide repeat;; Tetratricopeptide repeat;; Tetratricopeptide repeat;; Tetratricopeptide repeat;; Tetratricopeptide repeat;; Tetratricopeptide repeat;; Tetratricopeptide repeat;; Tetratricopeptide repeat;; Tetratricopeptide repeat;; TPR repeat;; Anaphase-promoting complex, cyclosome, subunit 3	Anaphase-promoting complex subunit 7 OS=Arabidopsis thaliana OX=3702 GN=APC7 PE=2 SV=1	hypothetical protein F0562_034804 [Nyssa sinensis]
Deutzia hamata	TRINITY_DN3705_c0_g1	[J]	Translation, ribosomal structure and biogenesis	Molecular Function: structural constituent of ribosome (GO:0003735);; Cellular Component: ribosome (GO:0005840);; Biological Process: translation (GO:0006412);; Cellular Component: chloroplast (GO:0009507);;	--|1e-167|nnu:104603378|hypothetical protein	[J]	Translation, ribosomal structure and biogenesis	Ribosomal protein S15	30S ribosomal protein S15, chloroplastic OS=Chlorokybus atmophyticus OX=3144 GN=rps15 PE=3 SV=1	probable 37S ribosomal protein S28, mitochondrial [Camellia sinensis]
Deutzia hamata	TRINITY_DN4434_c0_g1	[R]	General function prediction only	Molecular Function: calcium ion binding (GO:0005509);; Cellular Component: endosome (GO:0005768);; Cellular Component: Golgi apparatus (GO:0005794);; Cellular Component: trans-Golgi network (GO:0005802);; Cellular Component: plasma membrane (GO:0005886);; Cellular Component: plasmodesma (GO:0009506);; Molecular Function: transferase activity, transferring glycosyl groups (GO:0016757);;	--|0.0|sly:101252387|hypothetical protein	[R]	General function prediction only	Tetratricopeptide repeat;; Tetratricopeptide repeat;; Tetratricopeptide repeat;; TPR repeat;; Tetratricopeptide repeat;; Tetratricopeptide repeat;; Tetratricopeptide repeat;; Tetratricopeptide repeat;; Tetratricopeptide repeat;; Tetratricopeptide repeat;; Tetratricopeptide repeat;; Tetratricopeptide repeat;; Tetratricopeptide repeat;; Anaphase-promoting complex, cyclosome, subunit 3	Uncharacterized TPR repeat-containing protein At1g05150 OS=Arabidopsis thaliana OX=3702 GN=At1g05150 PE=1 SV=1	Tetratricopeptide repeat protein [Actinidia chinensis var. chinensis]
Deutzia hamata	TRINITY_DN11614_c1_g1	[R]	General function prediction only	Cellular Component: anaphase-promoting complex (GO:0005680);; Biological Process: mitotic cell cycle (GO:0007067);; Biological Process: protein ubiquitination (GO:0016567);; Biological Process: regulation of mitotic metaphase/anaphase transition (GO:0030071);; Biological Process: regulation of defense response (GO:0031347);; Biological Process: cell division (GO:0051301);;	K03355|0.0|vvi:100249407|K03355 APC8; anaphase-promoting complex subunit 8	[DO]	--	Anaphase promoting complex subunit 8 / Cdc23;; Tetratricopeptide repeat;; Tetratricopeptide repeat;; TPR repeat;; Tetratricopeptide repeat;; Tetratricopeptide repeat;; Tetratricopeptide repeat;; Tetratricopeptide repeat;; Tetratricopeptide repeat;; Tetratricopeptide repeat;; Anaphase-promoting complex, cyclosome, subunit 3;; Tetratricopeptide repeat;; Tetratricopeptide repeat	Anaphase-promoting complex subunit 8 OS=Arabidopsis thaliana OX=3702 GN=APC8 PE=1 SV=1	anaphase-promoting complex subunit 8 [Camellia sinensis] XP_028095173.1 anaphase-promoting complex subunit 8 [Camellia sinensis] THG01492.1 hypothetical protein TEA_022283 [Camellia sinensis var. sinensis]
Deutzia hamata	TRINITY_DN10533_c0_g1	--	--	--	--	--	--	Cystatin domain	--	cysteine proteinase inhibitor A-like isoform X1 [Camellia sinensis] XP_028093054.1 cysteine proteinase inhibitor A-like isoform X1 [Camellia sinensis] XP_028093055.1 cysteine proteinase inhibitor A-like isoform X1 [Camellia sinensis]
Deutzia hamata	TRINITY_DN1379_c3_g1	[O]	Posttranslational modification, protein turnover, chaperones	Cellular Component: nucleus (GO:0005634);; Biological Process: protein glycosylation (GO:0006486);; Biological Process: gibberellic acid mediated signaling pathway (GO:0009740);; Molecular Function: transferase activity, transferring glycosyl groups (GO:0016757);;	K09667|0.0|cit:102611099|K09667 OGT; protein O-GlcNAc transferase [EC:2.4.1.255]	[GOT]	--	Tetratricopeptide repeat;; Glycosyl transferase family 41;; TPR repeat;; Tetratricopeptide repeat;; Tetratricopeptide repeat;; Tetratricopeptide repeat;; Tetratricopeptide repeat;; Tetratricopeptide repeat;; Tetratricopeptide repeat;; Tetratricopeptide repeat;; Tetratricopeptide repeat;; Tetratricopeptide repeat;; Tetratricopeptide repeat;; Est1 DNA/RNA binding domain;; Tetratricopeptide repeat;;…	Probable UDP-N-acetylglucosamine--peptide N-acetylglucosaminyltransferase SPINDLY OS=Petunia hybrida OX=4102 GN=SPY PE=2 SV=1	hypothetical protein F0562_016023 [Nyssa sinensis]
Deutzia hamata	TRINITY_DN602_c1_g1	--	--	Molecular Function: cysteine-type endopeptidase inhibitor activity (GO:0004869);; Cellular Component: extracellular region (GO:0005576);; Cellular Component: endoplasmic reticulum (GO:0005783);; Cellular Component: cytosol (GO:0005829);; Biological Process: defense response (GO:0006952);; Biological Process: hyperosmotic response (GO:0006972);; Biological Process: response to oxidative stress (GO…	--|1e-114|qsu:111996434|hypothetical protein	--	--	Aspartic acid proteinase inhibitor;; Cystatin domain	Cysteine proteinase inhibitor 6 OS=Arabidopsis thaliana OX=3702 GN=CYS6 PE=1 SV=2	cysteine proteinase inhibitor 12 [Quercus suber]
Deutzia hamata	TRINITY_DN1894_c0_g1	[C]	Energy production and conversion	Cellular Component: mitochondrial inner membrane (GO:0005743);; Molecular Function: NADH dehydrogenase (ubiquinone) activity (GO:0008137);; Molecular Function: metal ion binding (GO:0046872);; Molecular Function: 4 iron, 4 sulfur cluster binding (GO:0051539);; Cellular Component: respiratory chain (GO:0070469);;	K03941|1e-150|ccav:112508089|K03941 NDUFS8; NADH dehydrogenase (ubiquinone) Fe-S protein 8 [EC:7.1.1.2 1.6.99.3]	[C]	Energy production and conversion	4Fe-4S binding domain;; 4Fe-4S dicluster domain;; 4Fe-4S double cluster binding domain;; 4Fe-4S dicluster domain;; 4Fe-4S dicluster domain;; 4Fe-4S dicluster domain;; 4Fe-4S dicluster domain;; 4Fe-4S binding domain;; 4Fe-4S binding domain;; 4Fe-4S binding domain	NADH dehydrogenase [ubiquinone] iron-sulfur protein 8, mitochondrial OS=Solanum tuberosum OX=4113 PE=1 SV=2	NADH dehydrogenase [ubiquinone] iron-sulfur protein 8, mitochondrial [Camellia sinensis] THG16168.1 hypothetical protein TEA_007238 [Camellia sinensis var. sinensis]
Deutzia hamata	TRINITY_DN1757_c0_g1	[J]	Translation, ribosomal structure and biogenesis	Molecular Function: RNA binding (GO:0003723);; Molecular Function: structural constituent of ribosome (GO:0003735);; Biological Process: translation (GO:0006412);; Cellular Component: small ribosomal subunit (GO:0015935);;	K02958|2e-98|nnu:104612419|K02958 RP-S15e; small subunit ribosomal protein S15e	[J]	Translation, ribosomal structure and biogenesis	Ribosomal protein S19	40S ribosomal protein S15 OS=Picea mariana OX=3335 GN=RPS15 PE=2 SV=1	40S ribosomal protein S15-like [Prosopis alba] XP_028758390.1 40S ribosomal protein S15-like [Prosopis alba]
Deutzia hamata	TRINITY_DN26290_c0_g1	[C]	Energy production and conversion	Cellular Component: mitochondrial inner membrane (GO:0005743);; Molecular Function: NADH dehydrogenase (ubiquinone) activity (GO:0008137);; Cellular Component: integral component of membrane (GO:0016021);; Biological Process: ATP synthesis coupled electron transport (GO:0042773);; Cellular Component: respiratory chain (GO:0070469);;	--|1e-156|bvg:BevupMp030|hypothetical protein	[C]	Energy production and conversion	Proton-conducting membrane transporter;; Proton-conducting membrane transporter	NADH-ubiquinone oxidoreductase chain 2 OS=Oenothera berteroana OX=3950 GN=ND2 PE=2 SV=2	NADH-Ubiquinone/plastoquinone complex I protein [Prunus dulcis]
Deutzia hamata	TRINITY_DN2475_c0_g1	[OU]	--	Molecular Function: serine-type endopeptidase activity (GO:0004252);; Cellular Component: mitochondrion (GO:0005739);; Molecular Function: zinc ion binding (GO:0008270);; Cellular Component: plastid stroma (GO:0009532);; Cellular Component: chloroplast thylakoid membrane (GO:0009535);; Cellular Component: chloroplastic endopeptidase Clp complex (GO:0009840);; Molecular Function: cobalt ion bindin…	K01358|1e-141|vvi:100266180|K01358 clpP; ATP-dependent Clp protease, protease subunit [EC:3.4.21.92]	[O]	Posttranslational modification, protein turnover, chaperones	Clp protease	ATP-dependent Clp protease proteolytic subunit 2, mitochondrial OS=Arabidopsis thaliana OX=3702 GN=CLPP2 PE=1 SV=1	ATP-dependent Clp protease proteolytic subunit 2 like [Actinidia chinensis var. chinensis]
Deutzia hamata	TRINITY_DN6006_c0_g1	[OU]	--	Molecular Function: serine-type endopeptidase activity (GO:0004252);; Cellular Component: chloroplast (GO:0009507);; Cellular Component: plastid stroma (GO:0009532);; Cellular Component: chloroplast thylakoid membrane (GO:0009535);; Cellular Component: chloroplast stroma (GO:0009570);; Cellular Component: thylakoid (GO:0009579);; Biological Process: chloroplast organization (GO:0009658);; Cellula…	K01358|1e-145|egr:104442503|K01358 clpP; ATP-dependent Clp protease, protease subunit [EC:3.4.21.92]	[O]	Posttranslational modification, protein turnover, chaperones	Clp protease	ATP-dependent Clp protease proteolytic subunit 4, chloroplastic OS=Arabidopsis thaliana OX=3702 GN=CLPP4 PE=1 SV=1	ATP-dependent Clp protease proteolytic subunit 4, chloroplastic-like [Camellia sinensis] THG18319.1 hypothetical protein TEA_021620 [Camellia sinensis var. sinensis]
Deutzia hamata	TRINITY_DN30545_c0_g1	--	--	Molecular Function: cysteine-type endopeptidase inhibitor activity (GO:0004869);; Cellular Component: extracellular region (GO:0005576);; Biological Process: defense response (GO:0006952);;	--|2e-40|nnu:109114486|hypothetical protein	--	--	Aspartic acid proteinase inhibitor;; Cystatin domain	Cysteine proteinase inhibitor 1 OS=Actinidia deliciosa OX=3627 PE=1 SV=1	cysteine proteinase inhibitor 1-like [Camellia sinensis] XP_028110188.1 cysteine proteinase inhibitor 1 [Camellia sinensis] THG03628.1 hypothetical protein TEA_014478 [Camellia sinensis var. sinensis] THG03630.1 hypothetical protein TEA_014480 [Camellia sinensis var. sinensis]
Deutzia hamata	TRINITY_DN368_c0_g2	[J]	Translation, ribosomal structure and biogenesis	Molecular Function: structural constituent of ribosome (GO:0003735);; Biological Process: translation (GO:0006412);; Cellular Component: chloroplast (GO:0009507);; Cellular Component: large ribosomal subunit (GO:0015934);; Molecular Function: rRNA binding (GO:0019843);;	K02890|1e-140|jre:109004295|K02890 RP-L22; large subunit ribosomal protein L22	[J]	Translation, ribosomal structure and biogenesis	Ribosomal protein L22p/L17e	50S ribosomal protein L22, chloroplastic OS=Trieres chinensis OX=1514140 GN=rpl22 PE=3 SV=1	hypothetical protein F0562_015914 [Nyssa sinensis]
Deutzia hamata	TRINITY_DN6588_c0_g2	[C]	Energy production and conversion	Cellular Component: mitochondrion (GO:0005739);; Molecular Function: NADH dehydrogenase (ubiquinone) activity (GO:0008137);; Molecular Function: quinone binding (GO:0048038);; Molecular Function: NAD binding (GO:0051287);; Cellular Component: respiratory chain (GO:0070469);;	--|1e-89|nto:108946483|hypothetical protein	[C]	Energy production and conversion	Respiratory-chain NADH dehydrogenase, 49 Kd subunit	NADH dehydrogenase [ubiquinone] iron-sulfur protein 2 OS=Arabidopsis thaliana OX=3702 GN=NAD7 PE=1 SV=2	PREDICTED: uncharacterized protein LOC108946483 [Nicotiana tomentosiformis]
Deutzia hamata	TRINITY_DN2337_c0_g1	[C]	Energy production and conversion	Cellular Component: mitochondrion (GO:0005739);; Cellular Component: mitochondrial respiratory chain complex I (GO:0005747);; Molecular Function: NADH dehydrogenase (ubiquinone) activity (GO:0008137);; Molecular Function: zinc ion binding (GO:0008270);; Molecular Function: quinone binding (GO:0048038);; Molecular Function: 4 iron, 4 sulfur cluster binding (GO:0051539);;	K03940|1e-138|jre:109009058|K03940 NDUFS7; NADH dehydrogenase (ubiquinone) Fe-S protein 7 [EC:7.1.1.2 1.6.99.3]	[C]	Energy production and conversion	NADH ubiquinone oxidoreductase, 20 Kd subunit	NADH dehydrogenase [ubiquinone] iron-sulfur protein 7, mitochondrial OS=Arabidopsis thaliana OX=3702 GN=At5g11770 PE=1 SV=1	hypothetical protein TEA_000305 [Camellia sinensis var. sinensis]
Deutzia hamata	TRINITY_DN2312_c1_g4	[J]	Translation, ribosomal structure and biogenesis	Molecular Function: RNA binding (GO:0003723);; Molecular Function: structural constituent of ribosome (GO:0003735);; Cellular Component: mitochondrion (GO:0005739);; Cellular Component: ribosome (GO:0005840);; Biological Process: translation (GO:0006412);;	--|0.0|vvi:ViviM_p061|hypothetical protein	--	--	Ribosomal protein S3, C-terminal domain;; Ribosomal Proteins L2, C-terminal domain;; Ribosomal protein S19;; Ribosomal protein L16p/L10e	Ribosomal protein S3, mitochondrial OS=Petunia hybrida OX=4102 GN=YRPS3 PE=2 SV=1	ribosomal protein S3 (mitochondrion) [Nicotiana tabacum]
Deutzia hamata	TRINITY_DN1990_c0_g3	[G]	Carbohydrate transport and metabolism	Molecular Function: magnesium ion binding (GO:0000287);; Molecular Function: monooxygenase activity (GO:0004497);; Cellular Component: chloroplast (GO:0009507);; Biological Process: photorespiration (GO:0009853);; Molecular Function: ribulose-bisphosphate carboxylase activity (GO:0016984);; Biological Process: reductive pentose-phosphate cycle (GO:0019253);;	--|0.0|dcr:DacaCp029|hypothetical protein	--	--	ATP synthase alpha/beta family, nucleotide-binding domain;; ATP synthase alpha/beta family, beta-barrel domain;; ATPase family associated with various cellular activities (AAA);; Ribulose bisphosphate carboxylase large chain, catalytic domain;; Ribulose bisphosphate carboxylase large chain, N-terminal domain;; ATP synthase, Delta/Epsilon chain, beta-sandwich domain;; ATP synthase, Delta/Epsilon c…	Ribulose bisphosphate carboxylase large chain OS=Daucus carota OX=4039 GN=rbcL PE=3 SV=1	ribulose-1,5-bisphosphate carboxylase/oxygenase large subunit (chloroplast) [Angelica gigas]
Deutzia hamata	TRINITY_DN5955_c1_g1	--	--	--	--|5e-07|cam:105851090|hypothetical protein	--	--	--	--	cysteine proteinase inhibitor-like [Cicer arietinum]
Deutzia hamata	TRINITY_DN2337_c0_g2	[C]	Energy production and conversion	Cellular Component: mitochondrion (GO:0005739);; Molecular Function: NADH dehydrogenase (ubiquinone) activity (GO:0008137);; Molecular Function: metal ion binding (GO:0046872);; Molecular Function: quinone binding (GO:0048038);; Molecular Function: 4 iron, 4 sulfur cluster binding (GO:0051539);; Cellular Component: respiratory chain (GO:0070469);;	K03940|1e-134|lsv:111882440|K03940 NDUFS7; NADH dehydrogenase (ubiquinone) Fe-S protein 7 [EC:7.1.1.2 1.6.99.3]	[C]	Energy production and conversion	NADH ubiquinone oxidoreductase, 20 Kd subunit	NADH dehydrogenase [ubiquinone] iron-sulfur protein 7, mitochondrial OS=Brassica oleracea OX=3712 PE=2 SV=1	hypothetical protein TEA_000305 [Camellia sinensis var. sinensis]
Deutzia hamata	TRINITY_DN11942_c1_g1	[J]	Translation, ribosomal structure and biogenesis	Molecular Function: structural constituent of ribosome (GO:0003735);; Cellular Component: mitochondrion (GO:0005739);; Cellular Component: mitochondrial large ribosomal subunit (GO:0005762);; Biological Process: translation (GO:0006412);; Molecular Function: large ribosomal subunit rRNA binding (GO:0070180);;	K02874|8e-84|ccaj:109815877|K02874 RP-L14; large subunit ribosomal protein L14	[J]	Translation, ribosomal structure and biogenesis	Ribosomal protein L14p/L23e;; Sugar (and other) transporter	50S ribosomal protein HLP, mitochondrial OS=Arabidopsis thaliana OX=3702 GN=HLP PE=2 SV=1	hypothetical protein F0562_035402 [Nyssa sinensis]
Deutzia hamata	TRINITY_DN14902_c0_g1	[C]	Energy production and conversion	Biological Process: transport (GO:0006810);; Molecular Function: NADH dehydrogenase (ubiquinone) activity (GO:0008137);; Cellular Component: chloroplast thylakoid membrane (GO:0009535);; Molecular Function: metal ion binding (GO:0046872);; Molecular Function: quinone binding (GO:0048038);; Molecular Function: 4 iron, 4 sulfur cluster binding (GO:0051539);;	--|1e-144|nnu:N623_p061|hypothetical protein	[C]	Energy production and conversion	NADH ubiquinone oxidoreductase, 20 Kd subunit;; Respiratory-chain NADH dehydrogenase, 30 Kd subunit;; NADH-ubiquinone/plastoquinone oxidoreductase, chain 3	NAD(P)H-quinone oxidoreductase subunit K, chloroplastic OS=Eucalyptus globulus subsp. globulus OX=71271 GN=ndhK PE=3 SV=2	NADH dehydrogenase subunit J, chloroplast [Artemisia annua]
Deutzia hamata	TRINITY_DN735_c0_g1	[R]	General function prediction only	Molecular Function: RNA polymerase II core binding (GO:0000993);; Cellular Component: nucleus (GO:0005634);; Biological Process: transcription, DNA-templated (GO:0006351);; Biological Process: flower development (GO:0009908);; Biological Process: negative regulation of flower development (GO:0009910);; Cellular Component: membrane (GO:0016020);; Biological Process: histone methylation (GO:0016571…	K15176|0.0|vvi:100252478|K15176 CTR9; RNA polymerase-associated protein CTR9	[P]	Inorganic ion transport and metabolism	Tetratricopeptide repeat;; Tetratricopeptide repeat;; Tetratricopeptide repeat;; Tetratricopeptide repeat;; Tetratricopeptide repeat;; Tetratricopeptide repeat;; Tetratricopeptide repeat;; Tetratricopeptide repeat;; Tetratricopeptide repeat;; Tetratricopeptide repeat;; TPR repeat;; Tetratricopeptide repeat;; Anaphase-promoting complex, cyclosome, subunit 3;; Tetratricopeptide repeat;; Tetratricop…	Protein CTR9 homolog OS=Arabidopsis thaliana OX=3702 GN=VIP6 PE=1 SV=1	hypothetical protein F0562_029776 [Nyssa sinensis]
Deutzia hamata	TRINITY_DN477_c0_g1	--	--	Molecular Function: cysteine-type endopeptidase inhibitor activity (GO:0004869);; Cellular Component: extracellular region (GO:0005576);; Cellular Component: endoplasmic reticulum (GO:0005783);; Cellular Component: cytosol (GO:0005829);; Biological Process: defense response (GO:0006952);; Biological Process: hyperosmotic response (GO:0006972);; Biological Process: response to oxidative stress (GO…	--|2e-51|jre:109019009|hypothetical protein	--	--	Aspartic acid proteinase inhibitor;; Cystatin domain	Cysteine proteinase inhibitor 6 OS=Arabidopsis thaliana OX=3702 GN=CYS6 PE=1 SV=2	PREDICTED: cysteine proteinase inhibitor [Juglans regia]
Deutzia hamata	TRINITY_DN7239_c0_g1	[U]	Intracellular trafficking, secretion, and vesicular transport	Cellular Component: plasma membrane (GO:0005886);; Cellular Component: clathrin-coated pit (GO:0005905);; Biological Process: endocytosis (GO:0006897);; Molecular Function: protein transporter activity (GO:0008565);;	--|0.0|tcc:18605023|hypothetical protein	[R]	General function prediction only	Tetratricopeptide repeat;; Tetratricopeptide repeat;; Tetratricopeptide repeat;; Tetratricopeptide repeat;; Tetratricopeptide repeat;; Tetratricopeptide repeat;; Tetratricopeptide repeat;; Tetratricopeptide repeat;; Tetratricopeptide repeat;; Tetratricopeptide repeat	AP-2 complex subunit sigma OS=Arabidopsis thaliana OX=3702 GN=AP17 PE=2 SV=1	hypothetical protein F0562_023336 [Nyssa sinensis]
Deutzia hamata	TRINITY_DN765_c0_g1	[J]	Translation, ribosomal structure and biogenesis	Molecular Function: structural constituent of ribosome (GO:0003735);; Cellular Component: mitochondrion (GO:0005739);; Cellular Component: chloroplast (GO:0009507);; Cellular Component: plastid (GO:0009536);; Cellular Component: small ribosomal subunit (GO:0015935);; Biological Process: mitochondrial translation (GO:0032543);;	--|1e-120|vvi:100246519|hypothetical protein	[J]	Translation, ribosomal structure and biogenesis	Zinc finger C-x8-C-x5-C-x3-H type (and similar);; Zinc finger domain;; RNA-binding, Nab2-type zinc finger;; CCCH-type zinc finger;; Torus domain;; Aluminium activated malate transporter;; Fusaric acid resistance protein-like;; Zinc finger C-x8-C-x5-C-x3-H type (and similar);; Zinc finger domain;; CCCH-type zinc finger;; Ribosomal protein S16	30S ribosomal protein S16-2, chloroplastic/mitochondrial OS=Arabidopsis thaliana OX=3702 GN=RPS16-2 PE=2 SV=1	hypothetical protein F0562_008242 [Nyssa sinensis]
Deutzia hamata	TRINITY_DN3141_c0_g2	[CP]	--	Cellular Component: mitochondrial inner membrane (GO:0005743);; Molecular Function: NADH dehydrogenase (ubiquinone) activity (GO:0008137);; Cellular Component: integral component of membrane (GO:0016021);; Biological Process: ATP synthesis coupled electron transport (GO:0042773);; Cellular Component: respiratory chain (GO:0070469);;	--|0.0|bvg:BevupMp052|hypothetical protein	[C]	Energy production and conversion	Proton-conducting membrane transporter;; NADH-Ubiquinone oxidoreductase (complex I), chain 5 N-terminus;; NADH dehydrogenase subunit 5 C-terminus;; ATP synthase subunit C	NADH-ubiquinone oxidoreductase chain 5 OS=Oenothera berteroana OX=3950 GN=ND5 PE=2 SV=2	NADH dehydrogenase subunit 5 (mitochondrion) [Solanum tuberosum]
Deutzia hamata	TRINITY_DN3141_c0_g1	[C]	Energy production and conversion	Molecular Function: ATP binding (GO:0005524);; Cellular Component: mitochondrial inner membrane (GO:0005743);; Biological Process: ATP synthesis coupled proton transport (GO:0015986);; Cellular Component: proton-transporting ATP synthase complex, catalytic core F(1) (GO:0045261);; Molecular Function: proton-transporting ATP synthase activity, rotational mechanism (GO:0046933);;	K02132|0.0|zju:107406645|K02132 ATPeF1A; F-type H+-transporting ATPase subunit alpha	[C]	Energy production and conversion	ATP synthase alpha/beta family, nucleotide-binding domain;; ATP synthase alpha/beta chain, C terminal domain;; ATP synthase alpha/beta family, beta-barrel domain;; Ribosomal protein S7p/S5e	ATP synthase subunit alpha, mitochondrial OS=Oenothera biennis OX=3942 GN=ATPA PE=3 SV=1	ATPase subunit 1 (mitochondrion) [Humulus lupulus]
Deutzia hamata	TRINITY_DN4568_c1_g1	[CP]	--	Biological Process: transport (GO:0006810);; Molecular Function: NADH dehydrogenase (ubiquinone) activity (GO:0008137);; Cellular Component: chloroplast thylakoid membrane (GO:0009535);; Cellular Component: integral component of membrane (GO:0016021);; Biological Process: ATP synthesis coupled electron transport (GO:0042773);; Molecular Function: quinone binding (GO:0048038);;	--|0.0|oeu:OleuseuP_p068|hypothetical protein	[C]	Energy production and conversion	Proton-conducting membrane transporter;; NADH-dehyrogenase subunit F, TMs, (complex I) C-terminus;; Proton-conducting membrane transporter;; NADH-Ubiquinone oxidoreductase (complex I), chain 5 N-terminus;; Ribosomal L32p protein family	NAD(P)H-quinone oxidoreductase subunit 5, chloroplastic OS=Carpenteria californica OX=23101 GN=ndhF PE=3 SV=1	NADH dehydrogenase subunit F, partial [Deutzia rubens]
Deutzia hamata	TRINITY_DN2746_c0_g2	[K]	Transcription	Cellular Component: DNA-directed RNA polymerase complex (GO:0000428);; Molecular Function: DNA binding (GO:0003677);; Molecular Function: DNA-directed 5'-3' RNA polymerase activity (GO:0003899);; Biological Process: transcription, DNA-templated (GO:0006351);; Cellular Component: chloroplast (GO:0009507);; Molecular Function: ribonucleoside binding (GO:0032549);;	--|0.0|vvi:ViviCp013|hypothetical protein	[K]	Transcription	RNA polymerase Rpb2, domain 6;; RNA polymerase Rpb2, domain 2;; RNA polymerase Rpb2, domain 3;; RNA polymerase beta subunit	DNA-directed RNA polymerase subunit beta OS=Vitis vinifera OX=29760 GN=rpoB PE=3 SV=1	RpoB (chloroplast) [Deutzia crassifolia]
Deutzia hamata	TRINITY_DN1305_c0_g1	[OU]	--	Molecular Function: serine-type endopeptidase activity (GO:0004252);; Cellular Component: chloroplast (GO:0009507);; Cellular Component: plastid stroma (GO:0009532);; Cellular Component: chloroplast thylakoid (GO:0009534);; Cellular Component: chloroplast stroma (GO:0009570);; Cellular Component: thylakoid (GO:0009579);; Cellular Component: chloroplastic endopeptidase Clp complex (GO:0009840);; C…	K01358|0.0|tcc:18613705|K01358 clpP; ATP-dependent Clp protease, protease subunit [EC:3.4.21.92]	[O]	Posttranslational modification, protein turnover, chaperones	Clp protease	ATP-dependent Clp protease proteolytic subunit 5, chloroplastic OS=Arabidopsis thaliana OX=3702 GN=CLPP5 PE=1 SV=1	hypothetical protein F0562_000763 [Nyssa sinensis]
Deutzia hamata	TRINITY_DN2988_c0_g2	--	--	Cellular Component: chloroplast inner membrane (GO:0009706);; Biological Process: proton transmembrane transport (GO:0015992);; Cellular Component: integral component of membrane (GO:0016021);;	--|0.0|qsu:111986617|hypothetical protein	--	--	CemA family	Chloroplast envelope membrane protein OS=Rhodomonas salina OX=52970 GN=cemA PE=3 SV=1	hypothetical protein F0562_013371 [Nyssa sinensis]
Deutzia hamata	TRINITY_DN3812_c2_g1	--	--	Cellular Component: photosystem II (GO:0009523);; Cellular Component: chloroplast thylakoid membrane (GO:0009535);; Biological Process: photosynthetic electron transport in photosystem II (GO:0009772);; Cellular Component: integral component of membrane (GO:0016021);; Molecular Function: chlorophyll binding (GO:0016168);; Biological Process: protein-chromophore linkage (GO:0018298);; Molecular Fu…	--|0.0|ccaj:BKH98_gp066|hypothetical protein	--	--	Photosystem II protein;; Photosynthetic reaction centre protein;; YCF9	Photosystem II CP43 reaction center protein OS=Populus trichocarpa OX=3694 GN=psbC PE=3 SV=1	photosystem II protein C (chloroplast) [Salix suchowensis] YP_009128765.1 photosystem II protein C (chloroplast) [Salix purpurea] YP_009179187.1 photosystem II protein C (chloroplast) [Salix babylonica] YP_009453601.1 photosystem II CP43 chlorophyll apoprotein (chloroplast) [Salix arbutifolia] YP_009674203.1 photosystem II protein C (chloroplast) [Salix gracilistyla] YP_009685219.1 photosystem II…
Deutzia hamata	TRINITY_DN4618_c0_g1	[J]	Translation, ribosomal structure and biogenesis	Molecular Function: structural constituent of ribosome (GO:0003735);; Cellular Component: ribosome (GO:0005840);; Biological Process: translation (GO:0006412);; Cellular Component: chloroplast (GO:0009507);;	K02919|3e-46|jre:109010751|K02919 RP-L36; large subunit ribosomal protein L36	[J]	Translation, ribosomal structure and biogenesis	Ribosomal protein L36	50S ribosomal protein L36, chloroplastic OS=Mesostigma viride OX=41882 GN=rpl36 PE=3 SV=1	uncharacterized protein LOC114301957 [Camellia sinensis]
Deutzia hamata	TRINITY_DN6322_c0_g1	[R]	General function prediction only	Molecular Function: DNA binding (GO:0003677);; Cellular Component: cytoplasm (GO:0005737);; Biological Process: transcription, DNA-templated (GO:0006351);; Biological Process: regulation of transcription, DNA-templated (GO:0006355);; Cellular Component: Ski complex (GO:0055087);; Biological Process: nuclear-transcribed mRNA catabolic process, 3'-5' exonucleolytic nonsense-mediated decay (GO:00704…	K12600|0.0|vvi:100259801|K12600 SKI3; superkiller protein 3	[A]	RNA processing and modification	Tetratricopeptide repeat;; TPR repeat;; Tetratricopeptide repeat;; Tetratricopeptide repeat;; Tetratricopeptide repeat;; Tetratricopeptide repeat;; TPR repeat;; Tetratricopeptide repeat;; Tetratricopeptide repeat;; Tetratricopeptide repeat;; Tetratricopeptide repeat;; Tetratricopeptide repeat	Tetratricopeptide repeat protein SKI3 OS=Arabidopsis thaliana OX=3702 GN=SKI3 PE=1 SV=1	hypothetical protein F0562_017884 [Nyssa sinensis]
Deutzia hamata	TRINITY_DN3141_c0_g6	[C]	Energy production and conversion	Cellular Component: mitochondrial inner membrane (GO:0005743);; Biological Process: mitochondrial electron transport, ubiquinol to cytochrome c (GO:0006122);; Molecular Function: ubiquinol-cytochrome-c reductase activity (GO:0008121);; Molecular Function: electron transfer activity (GO:0009055);; Cellular Component: respiratory chain complex III (GO:0045275);; Molecular Function: metal ion bindin…	K00412|0.0|csat:109128186|K00412 CYTB; ubiquinol-cytochrome c reductase cytochrome b subunit	[C]	Energy production and conversion	Cytochrome b/b6/petB;; Cytochrome b(N-terminal)/b6/petB;; Cytochrome b(C-terminal)/b6/petD;; Ribosomal protein S14p/S29e;; ATP synthase subunit C	Cytochrome b OS=Arabidopsis thaliana OX=3702 GN=MT-CYB PE=2 SV=2	cytochrome b (mitochondrion) [Vitis vinifera]
Deutzia hamata	TRINITY_DN3418_c1_g2	--	--	Molecular Function: ATP binding (GO:0005524);; Cellular Component: chloroplast stroma (GO:0009570);;	--|0.0|vvi:ViviCp086|hypothetical protein	--	--	Plant protein of unknown function (DUF825)	Protein Ycf2 OS=Vitis vinifera OX=29760 GN=ycf2-A PE=3 SV=1	Ycf2 (chloroplast) [Deutzia compacta] YP_009699599.1 Ycf2 (chloroplast) [Deutzia compacta] QEJ87464.1 Ycf2 (chloroplast) [Deutzia compacta] QEJ87465.1 Ycf2 (chloroplast) [Deutzia compacta]
Deutzia hamata	TRINITY_DN584_c0_g1	[C]	Energy production and conversion	Cellular Component: mitochondrial proton-transporting ATP synthase complex, catalytic core F(1) (GO:0000275);; Molecular Function: ATP binding (GO:0005524);; Biological Process: ATP synthesis coupled proton transport (GO:0015986);; Molecular Function: proton-transporting ATP synthase activity, rotational mechanism (GO:0046933);;	K02133|0.0|vvi:100261031|K02133 ATPeF1B; F-type H+-transporting ATPase subunit beta [EC:7.1.2.2]	[C]	Energy production and conversion	ATP synthase alpha/beta family, nucleotide-binding domain;; ATP synthase alpha/beta family, beta-barrel domain;; ATP synthase F1 beta subunit	ATP synthase subunit beta, mitochondrial OS=Nicotiana plumbaginifolia OX=4092 GN=ATPB PE=1 SV=1	LOW QUALITY PROTEIN: ATP synthase subunit beta, mitochondrial-like [Camellia sinensis]
Deutzia hamata	TRINITY_DN1022_c0_g1	[O]	Posttranslational modification, protein turnover, chaperones	Biological Process: protein O-linked glycosylation (GO:0006493);; Biological Process: multicellular organism development (GO:0007275);; Molecular Function: transferase activity, transferring glycosyl groups (GO:0016757);;	K09667|0.0|sind:105166471|K09667 OGT; protein O-GlcNAc transferase [EC:2.4.1.255]	[GOT]	--	Glycosyl transferase family 41;; Tetratricopeptide repeat;; TPR repeat;; Tetratricopeptide repeat;; Tetratricopeptide repeat;; Tetratricopeptide repeat;; Tetratricopeptide repeat;; Tetratricopeptide repeat;; Tetratricopeptide repeat;; Tetratricopeptide repeat;; Tetratricopeptide repeat;; Tetratricopeptide repeat;; Tetratricopeptide repeat;; Tetratricopeptide repeat;; MalT-like TPR region;; Tetrat…	Probable UDP-N-acetylglucosamine--peptide N-acetylglucosaminyltransferase SEC OS=Arabidopsis thaliana OX=3702 GN=SEC PE=2 SV=1	probable UDP-N-acetylglucosamine--peptide N-acetylglucosaminyltransferase SEC [Camellia sinensis]
Deutzia hamata	TRINITY_DN1218_c0_g1	--	--	Cellular Component: photosystem II (GO:0009523);; Cellular Component: chloroplast thylakoid membrane (GO:0009535);; Biological Process: photosynthetic electron transport in photosystem II (GO:0009772);; Cellular Component: integral component of membrane (GO:0016021);; Molecular Function: chlorophyll binding (GO:0016168);; Biological Process: protein-chromophore linkage (GO:0018298);; Molecular Fu…	--|0.0|ccaj:BKH98_gp036|hypothetical protein	--	--	Photosystem II protein;; RNA polymerase Rpb3/RpoA insert domain;; Bacterial RNA polymerase, alpha chain C terminal domain;; RNA polymerase Rpb3/Rpb11 dimerisation domain;; Apocytochrome F, N-terminal;; Apocytochrome F, C-terminal;; CemA family;; Ribosomal protein S3, C-terminal domain;; Cytochrome b(C-terminal)/b6/petD;; Cytochrome b/b6/petB;; Cytochrome b(N-terminal)/b6/petB;; Ribosomal protein …	Photosystem II CP47 reaction center protein OS=Vitis vinifera OX=29760 GN=psbB PE=3 SV=1	PsbB (chloroplast) [Deutzia compacta] QEJ87479.1 PsbB (chloroplast) [Deutzia compacta]
Deutzia hamata	TRINITY_DN2354_c0_g1	[OU]	--	Molecular Function: serine-type endopeptidase activity (GO:0004252);; Cellular Component: chloroplast stroma (GO:0009570);;	K01358|1e-158|qsu:112035054|K01358 clpP; ATP-dependent Clp protease, protease subunit [EC:3.4.21.92]	[O]	Posttranslational modification, protein turnover, chaperones	Clp protease	ATP-dependent Clp protease proteolytic subunit 6, chloroplastic OS=Arabidopsis thaliana OX=3702 GN=CLPP6 PE=1 SV=1	hypothetical protein F0562_028604 [Nyssa sinensis]
Deutzia hamata	TRINITY_DN16436_c0_g3	[C]	Energy production and conversion	Cellular Component: mitochondrial inner membrane (GO:0005743);; Molecular Function: NADH dehydrogenase (ubiquinone) activity (GO:0008137);; Cellular Component: respiratory chain (GO:0070469);;	--|1e-134|ath:DA397_mgp38|hypothetical protein	[C]	Energy production and conversion	Respiratory-chain NADH dehydrogenase, 30 Kd subunit	NADH dehydrogenase [ubiquinone] iron-sulfur protein 3 OS=Arabidopsis thaliana OX=3702 GN=NAD9 PE=1 SV=2	hypothetical protein AXX17_ATUG02840 (mitochondrion) [Arabidopsis thaliana]
Deutzia hypoglauca	TRINITY_DN6019_c0_g1	[OU]	--	Molecular Function: serine-type endopeptidase activity (GO:0004252);; Cellular Component: mitochondrion (GO:0005739);; Molecular Function: zinc ion binding (GO:0008270);; Cellular Component: plastid stroma (GO:0009532);; Cellular Component: chloroplast thylakoid membrane (GO:0009535);; Cellular Component: chloroplastic endopeptidase Clp complex (GO:0009840);; Molecular Function: cobalt ion bindin…	K01358|1e-142|nto:104084856|K01358 clpP; ATP-dependent Clp protease, protease subunit [EC:3.4.21.92]	[O]	Posttranslational modification, protein turnover, chaperones	Clp protease	ATP-dependent Clp protease proteolytic subunit 2, mitochondrial OS=Arabidopsis thaliana OX=3702 GN=CLPP2 PE=1 SV=1	ATP-dependent Clp protease proteolytic subunit 2 like [Actinidia chinensis var. chinensis]
Deutzia hypoglauca	TRINITY_DN2830_c0_g1	[OU]	--	Molecular Function: serine-type endopeptidase activity (GO:0004252);; Cellular Component: chloroplast (GO:0009507);; Cellular Component: chloroplast thylakoid (GO:0009534);; Cellular Component: chloroplast stroma (GO:0009570);; Biological Process: chloroplast organization (GO:0009658);; Cellular Component: chloroplastic endopeptidase Clp complex (GO:0009840);; Cellular Component: chloroplast enve…	K01358|1e-177|nta:107774235|K01358 clpP; ATP-dependent Clp protease, protease subunit [EC:3.4.21.92]	[O]	Posttranslational modification, protein turnover, chaperones	Clp protease	ATP-dependent Clp protease proteolytic subunit-related protein 2, chloroplastic OS=Arabidopsis thaliana OX=3702 GN=CLPR2 PE=1 SV=1	hypothetical protein F0562_012754 [Nyssa sinensis]
Deutzia hypoglauca	TRINITY_DN4813_c0_g1	[C]	Energy production and conversion	Cellular Component: mitochondrion (GO:0005739);; Molecular Function: NADH dehydrogenase (ubiquinone) activity (GO:0008137);; Molecular Function: metal ion binding (GO:0046872);; Molecular Function: quinone binding (GO:0048038);; Molecular Function: 4 iron, 4 sulfur cluster binding (GO:0051539);; Cellular Component: respiratory chain (GO:0070469);;	K03940|1e-135|lsv:111882440|K03940 NDUFS7; NADH dehydrogenase (ubiquinone) Fe-S protein 7 [EC:7.1.1.2 1.6.99.3]	[C]	Energy production and conversion	NADH ubiquinone oxidoreductase, 20 Kd subunit	NADH dehydrogenase [ubiquinone] iron-sulfur protein 7, mitochondrial OS=Brassica oleracea OX=3712 PE=2 SV=1	NADH dehydrogenase [ubiquinone] iron-sulfur protein like [Actinidia chinensis var. chinensis]
Deutzia hypoglauca	TRINITY_DN38986_c0_g1	--	--	Cellular Component: mitochondrion (GO:0005739);; Molecular Function: NADH dehydrogenase (ubiquinone) activity (GO:0008137);; Molecular Function: quinone binding (GO:0048038);; Molecular Function: NAD binding (GO:0051287);; Cellular Component: respiratory chain (GO:0070469);;	--	--	--	--	NADH dehydrogenase [ubiquinone] iron-sulfur protein 2 OS=Nicotiana sylvestris OX=4096 GN=NAD7 PE=2 SV=1	--
Deutzia hypoglauca	TRINITY_DN4353_c0_g1	[J]	Translation, ribosomal structure and biogenesis	Molecular Function: structural constituent of ribosome (GO:0003735);; Cellular Component: ribosome (GO:0005840);; Biological Process: translation (GO:0006412);; Cellular Component: chloroplast (GO:0009507);;	K02919|4e-46|jre:109010751|K02919 RP-L36; large subunit ribosomal protein L36	[J]	Translation, ribosomal structure and biogenesis	Ribosomal protein L36	50S ribosomal protein L36, chloroplastic OS=Mesostigma viride OX=41882 GN=rpl36 PE=3 SV=1	uncharacterized protein LOC114301957 [Camellia sinensis]
Deutzia hypoglauca	TRINITY_DN4837_c0_g4	[C]	Energy production and conversion	Molecular Function: ATP binding (GO:0005524);; Cellular Component: mitochondrial inner membrane (GO:0005743);; Biological Process: ATP synthesis coupled proton transport (GO:0015986);; Cellular Component: proton-transporting ATP synthase complex, catalytic core F(1) (GO:0045261);; Molecular Function: proton-transporting ATP synthase activity, rotational mechanism (GO:0046933);;	K02132|0.0|zju:107406645|K02132 ATPeF1A; F-type H+-transporting ATPase subunit alpha	[C]	Energy production and conversion	ATP synthase alpha/beta family, nucleotide-binding domain;; ATP synthase alpha/beta chain, C terminal domain;; ATP synthase alpha/beta family, beta-barrel domain	ATP synthase subunit alpha, mitochondrial OS=Oenothera biennis OX=3942 GN=ATPA PE=3 SV=1	ATPase subunit 1 (mitochondrion) [Humulus lupulus]
Deutzia hypoglauca	TRINITY_DN553_c0_g1	[C]	Energy production and conversion	Cellular Component: mitochondrial proton-transporting ATP synthase complex, catalytic core F(1) (GO:0000275);; Molecular Function: ATP binding (GO:0005524);; Biological Process: ATP synthesis coupled proton transport (GO:0015986);; Molecular Function: proton-transporting ATP synthase activity, rotational mechanism (GO:0046933);;	K02133|1e-143|ghi:107899005|K02133 ATPeF1B; F-type H+-transporting ATPase subunit beta [EC:7.1.2.2]	[C]	Energy production and conversion	ATP synthase alpha/beta family, nucleotide-binding domain	ATP synthase subunit beta, mitochondrial OS=Hevea brasiliensis OX=3981 GN=ATPB PE=2 SV=1	hypothetical protein C1H46_036692 [Malus baccata]
Deutzia hypoglauca	TRINITY_DN2694_c0_g1	[C]	Energy production and conversion	Cellular Component: mitochondrial proton-transporting ATP synthase complex, catalytic core F(1) (GO:0000275);; Molecular Function: ATP binding (GO:0005524);; Biological Process: ATP synthesis coupled proton transport (GO:0015986);; Molecular Function: proton-transporting ATP synthase activity, rotational mechanism (GO:0046933);;	K02133|0.0|vvi:100261031|K02133 ATPeF1B; F-type H+-transporting ATPase subunit beta [EC:7.1.2.2]	[C]	Energy production and conversion	ATP synthase alpha/beta family, nucleotide-binding domain;; ATP synthase alpha/beta family, beta-barrel domain;; ATP synthase F1 beta subunit	ATP synthase subunit beta, mitochondrial OS=Nicotiana plumbaginifolia OX=4092 GN=ATPB PE=1 SV=1	ATP synthase subunit beta precursor [Actinidia chinensis var. chinensis]
Deutzia hypoglauca	TRINITY_DN183_c1_g2	[CP]	--	Biological Process: transport (GO:0006810);; Molecular Function: NADH dehydrogenase (ubiquinone) activity (GO:0008137);; Cellular Component: chloroplast thylakoid membrane (GO:0009535);; Cellular Component: integral component of membrane (GO:0016021);; Biological Process: ATP synthesis coupled electron transport (GO:0042773);; Molecular Function: quinone binding (GO:0048038);;	--|0.0|oeu:OleuseuP_p068|hypothetical protein	[C]	Energy production and conversion	NADH-dehyrogenase subunit F, TMs, (complex I) C-terminus;; Proton-conducting membrane transporter;; NADH-Ubiquinone oxidoreductase (complex I), chain 5 N-terminus	NAD(P)H-quinone oxidoreductase subunit 5, chloroplastic OS=Carpenteria californica OX=23101 GN=ndhF PE=3 SV=1	NdhF (chloroplast) [Deutzia crassifolia]
Deutzia hypoglauca	TRINITY_DN8742_c0_g1	--	--	Cellular Component: photosystem II (GO:0009523);; Cellular Component: chloroplast thylakoid membrane (GO:0009535);; Biological Process: photosynthetic electron transport in photosystem II (GO:0009772);; Cellular Component: integral component of membrane (GO:0016021);; Molecular Function: chlorophyll binding (GO:0016168);; Biological Process: protein-chromophore linkage (GO:0018298);; Molecular Fu…	--|0.0|ccaj:BKH98_gp066|hypothetical protein	--	--	Photosystem II protein;; Photosynthetic reaction centre protein;; GATA zinc finger;; YCF9	Photosystem II CP43 reaction center protein OS=Populus trichocarpa OX=3694 GN=psbC PE=3 SV=1	photosystem II protein C (chloroplast) [Salix suchowensis] YP_009128765.1 photosystem II protein C (chloroplast) [Salix purpurea] YP_009179187.1 photosystem II protein C (chloroplast) [Salix babylonica] YP_009453601.1 photosystem II CP43 chlorophyll apoprotein (chloroplast) [Salix arbutifolia] YP_009674203.1 photosystem II protein C (chloroplast) [Salix gracilistyla] YP_009685219.1 photosystem II…
Deutzia hypoglauca	TRINITY_DN14130_c0_g1	[J]	Translation, ribosomal structure and biogenesis	Molecular Function: structural constituent of ribosome (GO:0003735);; Cellular Component: mitochondrion (GO:0005739);; Cellular Component: mitochondrial large ribosomal subunit (GO:0005762);; Biological Process: mitochondrial translation (GO:0032543);;	--|1e-100|ccav:112520520|hypothetical protein	[J]	Translation, ribosomal structure and biogenesis	Ribosomal Proteins L2, C-terminal domain	60S ribosomal protein L2, mitochondrial OS=Oryza sativa subsp. japonica OX=39947 GN=RPL2 PE=2 SV=2	hypothetical protein TEA_021840 [Camellia sinensis var. sinensis]
Deutzia hypoglauca	TRINITY_DN110_c0_g3	--	--	Molecular Function: RNA binding (GO:0003723);; Biological Process: mRNA processing (GO:0006397);; Biological Process: tRNA processing (GO:0008033);; Cellular Component: chloroplast (GO:0009507);;	--|0.0|oeu:OleuseuP_p002|hypothetical protein	--	--	MatK/TrnK amino terminal region;; Type II intron maturase;; Photosynthetic reaction centre protein;; Ribosomal Proteins L2, C-terminal domain	Maturase K OS=Hydrangea macrophylla OX=23110 GN=matK PE=3 SV=1	maturase K (chloroplast) [Deutzia compacta] AEB21661.1 maturase, partial (chloroplast) [Deutzia corymbosa] ATB17027.1 maturase K (chloroplast) [Deutzia discolor] QEJ87481.1 maturase K (chloroplast) [Deutzia compacta]
Deutzia hypoglauca	TRINITY_DN15159_c0_g1	[J]	Translation, ribosomal structure and biogenesis	Molecular Function: structural constituent of ribosome (GO:0003735);; Biological Process: translation (GO:0006412);; Cellular Component: chloroplast (GO:0009507);; Cellular Component: large ribosomal subunit (GO:0015934);; Molecular Function: rRNA binding (GO:0019843);;	K02890|1e-139|hbr:110647500|K02890 RP-L22; large subunit ribosomal protein L22	[J]	Translation, ribosomal structure and biogenesis	Ribosomal protein L22p/L17e	50S ribosomal protein L22, chloroplastic OS=Trieres chinensis OX=1514140 GN=rpl22 PE=3 SV=1	hypothetical protein F0562_015914 [Nyssa sinensis]
Deutzia hypoglauca	TRINITY_DN2060_c0_g1	[R]	General function prediction only	--	--|1e-129|vvi:100243534|hypothetical protein	--	--	Tetratricopeptide repeat;; Tetratricopeptide repeat;; Tetratricopeptide repeat;; Tetratricopeptide repeat;; TPR repeat;; Tetratricopeptide repeat;; Tetratricopeptide repeat;; Tetratricopeptide repeat	Tetratricopeptide repeat domain-containing protein PYG7, chloroplastic OS=Zea mays OX=4577 GN=PYG7 PE=2 SV=1	hypothetical protein F0562_028200 [Nyssa sinensis]
Deutzia hypoglauca	TRINITY_DN3211_c0_g1	[J]	Translation, ribosomal structure and biogenesis	Molecular Function: RNA binding (GO:0003723);; Molecular Function: structural constituent of ribosome (GO:0003735);; Biological Process: translation (GO:0006412);; Cellular Component: small ribosomal subunit (GO:0015935);;	K02958|3e-98|nnu:104612419|K02958 RP-S15e; small subunit ribosomal protein S15e	[J]	Translation, ribosomal structure and biogenesis	Ribosomal protein S19	40S ribosomal protein S15 OS=Picea mariana OX=3335 GN=RPS15 PE=2 SV=1	40S ribosomal protein S15-like [Prosopis alba] XP_028758390.1 40S ribosomal protein S15-like [Prosopis alba]
Deutzia hypoglauca	TRINITY_DN787_c0_g1	[R]	General function prediction only	Molecular Function: RNA polymerase II core binding (GO:0000993);; Cellular Component: nucleus (GO:0005634);; Biological Process: transcription, DNA-templated (GO:0006351);; Biological Process: flower development (GO:0009908);; Biological Process: negative regulation of flower development (GO:0009910);; Cellular Component: membrane (GO:0016020);; Biological Process: histone methylation (GO:0016571…	K15176|0.0|sot:102601563|K15176 CTR9; RNA polymerase-associated protein CTR9	[P]	Inorganic ion transport and metabolism	Tetratricopeptide repeat;; Tetratricopeptide repeat;; Tetratricopeptide repeat;; Tetratricopeptide repeat;; Tetratricopeptide repeat;; Tetratricopeptide repeat;; Tetratricopeptide repeat;; Tetratricopeptide repeat;; TPR repeat;; Tetratricopeptide repeat;; Tetratricopeptide repeat;; Tetratricopeptide repeat;; Anaphase-promoting complex, cyclosome, subunit 3;; Tetratricopeptide repeat;; Fis1 C-term…	Protein CTR9 homolog OS=Arabidopsis thaliana OX=3702 GN=VIP6 PE=1 SV=1	hypothetical protein F0562_029776 [Nyssa sinensis]
Deutzia hypoglauca	TRINITY_DN8237_c0_g1	[R]	General function prediction only	Cellular Component: nucleus (GO:0005634);; Cellular Component: cytoplasm (GO:0005737);; Cellular Component: cytosol (GO:0005829);; Biological Process: protein glycosylation (GO:0006486);; Biological Process: cytokinin-activated signaling pathway (GO:0009736);; Biological Process: gibberellic acid mediated signaling pathway (GO:0009740);; Biological Process: flower development (GO:0009908);; Biolo…	--|0.0|tcc:18605023|hypothetical protein	--	--	Tetratricopeptide repeat;; Tetratricopeptide repeat;; Tetratricopeptide repeat;; Tetratricopeptide repeat;; Tetratricopeptide repeat;; Tetratricopeptide repeat;; Tetratricopeptide repeat;; Tetratricopeptide repeat;; Tetratricopeptide repeat;; Tetratricopeptide repeat;; TPR repeat;; Tetratricopeptide repeat;; Tetratricopeptide repeat	Probable UDP-N-acetylglucosamine--peptide N-acetylglucosaminyltransferase SPINDLY OS=Arabidopsis thaliana OX=3702 GN=SPY PE=1 SV=1	hypothetical protein F0562_023336 [Nyssa sinensis]
Deutzia hypoglauca	TRINITY_DN10030_c0_g1	[J]	Translation, ribosomal structure and biogenesis	Molecular Function: structural constituent of ribosome (GO:0003735);; Cellular Component: ribosome (GO:0005840);; Biological Process: translation (GO:0006412);; Cellular Component: chloroplast (GO:0009507);; Molecular Function: rRNA binding (GO:0019843);;	--|1e-112|oeu:111374869|hypothetical protein	[J]	Translation, ribosomal structure and biogenesis	Ribosomal protein S18	30S ribosomal protein S18, chloroplastic OS=Psilotum nudum OX=3240 GN=rps18 PE=3 SV=1	hypothetical protein F0562_022095 [Nyssa sinensis]
Deutzia hypoglauca	TRINITY_DN2694_c1_g1	[C]	Energy production and conversion	Cellular Component: mitochondrial proton-transporting ATP synthase complex, catalytic core F(1) (GO:0000275);; Molecular Function: ATP binding (GO:0005524);; Biological Process: ATP synthesis coupled proton transport (GO:0015986);; Molecular Function: proton-transporting ATP synthase activity, rotational mechanism (GO:0046933);;	K02133|0.0|dcr:108202749|K02133 ATPeF1B; F-type H+-transporting ATPase subunit beta [EC:7.1.2.2]	[C]	Energy production and conversion	ATP synthase alpha/beta family, nucleotide-binding domain;; ATP synthase alpha/beta family, beta-barrel domain	ATP synthase subunit beta, mitochondrial OS=Zea mays OX=4577 GN=ATPB PE=2 SV=1	ATP synthase subunit beta precursor [Actinidia chinensis var. chinensis]
Deutzia hypoglauca	TRINITY_DN14541_c0_g1	[R]	General function prediction only	Cellular Component: nucleus (GO:0005634);; Biological Process: mitotic cell cycle (GO:0007067);; Biological Process: phloem or xylem histogenesis (GO:0010087);; Biological Process: protein ubiquitination (GO:0016567);; Biological Process: regulation of DNA endoreduplication (GO:0032875);; Biological Process: cell division (GO:0051301);;	K03353|1e-178|nnu:104609746|K03353 APC6; anaphase-promoting complex subunit 6	[DO]	--	Tetratricopeptide repeat;; Tetratricopeptide repeat;; Tetratricopeptide repeat;; Tetratricopeptide repeat;; Tetratricopeptide repeat;; Tetratricopeptide repeat;; Tetratricopeptide repeat;; Tetratricopeptide repeat;; TPR repeat;; Tetratricopeptide repeat;; Tetratricopeptide repeat;; Tetratricopeptide repeat;; Anaphase-promoting complex, cyclosome, subunit 3	Anaphase-promoting complex subunit 6 OS=Arabidopsis thaliana OX=3702 GN=APC6 PE=2 SV=1	hypothetical protein F0562_010562 [Nyssa sinensis]
Deutzia hypoglauca	TRINITY_DN5721_c0_g1	[O]	Posttranslational modification, protein turnover, chaperones	Cellular Component: plasma membrane (GO:0005886);; Molecular Function: heme transporter activity (GO:0015232);; Biological Process: heme transport (GO:0015886);; Cellular Component: integral component of membrane (GO:0016021);; Biological Process: cytochrome complex assembly (GO:0017004);; Molecular Function: heme binding (GO:0020037);; Cellular Component: mitochondrial membrane (GO:0031966);; Bi…	--|1e-118|cqi:110703541|hypothetical protein	--	--	Cytochrome C assembly protein	Putative cytochrome c biosynthesis ccmC-like mitochondrial protein OS=Arabidopsis thaliana OX=3702 GN=CCMC PE=2 SV=4	unknown [Lotus japonicus]
Deutzia hypoglauca	TRINITY_DN453_c1_g1	[C]	Energy production and conversion	Cellular Component: mitochondrial proton-transporting ATP synthase complex, catalytic core F(1) (GO:0000275);; Molecular Function: ATP binding (GO:0005524);; Biological Process: ATP synthesis coupled proton transport (GO:0015986);; Molecular Function: proton-transporting ATP synthase activity, rotational mechanism (GO:0046933);;	K02133|2e-45|nnu:104594252|K02133 ATPeF1B; F-type H+-transporting ATPase subunit beta [EC:7.1.2.2]	[C]	Energy production and conversion	ATP synthase F1 beta subunit	ATP synthase subunit beta, mitochondrial OS=Zea mays OX=4577 GN=ATPB PE=2 SV=1	hypothetical protein TEA_021090 [Camellia sinensis var. sinensis]
Deutzia hypoglauca	TRINITY_DN560_c1_g1	[OU]	--	Molecular Function: serine-type endopeptidase activity (GO:0004252);; Cellular Component: chloroplast stroma (GO:0009570);;	K01358|1e-158|qsu:112035054|K01358 clpP; ATP-dependent Clp protease, protease subunit [EC:3.4.21.92]	[O]	Posttranslational modification, protein turnover, chaperones	Clp protease	ATP-dependent Clp protease proteolytic subunit 6, chloroplastic OS=Arabidopsis thaliana OX=3702 GN=CLPP6 PE=1 SV=1	hypothetical protein F0562_028604 [Nyssa sinensis]
Deutzia hypoglauca	TRINITY_DN1716_c0_g1	[O]	Posttranslational modification, protein turnover, chaperones	Biological Process: protein O-linked glycosylation (GO:0006493);; Biological Process: multicellular organism development (GO:0007275);; Molecular Function: transferase activity, transferring glycosyl groups (GO:0016757);;	K09667|0.0|sind:105166471|K09667 OGT; protein O-GlcNAc transferase [EC:2.4.1.255]	[GOT]	--	Glycosyl transferase family 41;; Tetratricopeptide repeat;; TPR repeat;; Tetratricopeptide repeat;; Tetratricopeptide repeat;; Tetratricopeptide repeat;; Tetratricopeptide repeat;; Tetratricopeptide repeat;; Tetratricopeptide repeat;; Tetratricopeptide repeat;; Tetratricopeptide repeat;; Tetratricopeptide repeat;; Tetratricopeptide repeat;; Tetratricopeptide repeat;; MalT-like TPR region;; NMDA r…	Probable UDP-N-acetylglucosamine--peptide N-acetylglucosaminyltransferase SEC OS=Arabidopsis thaliana OX=3702 GN=SEC PE=2 SV=1	probable UDP-N-acetylglucosamine--peptide N-acetylglucosaminyltransferase SEC [Camellia sinensis]
Deutzia hypoglauca	TRINITY_DN660_c0_g1	[OU]	--	Molecular Function: serine-type endopeptidase activity (GO:0004252);; Cellular Component: chloroplast (GO:0009507);; Cellular Component: plastid stroma (GO:0009532);; Cellular Component: chloroplast thylakoid membrane (GO:0009535);; Cellular Component: chloroplast stroma (GO:0009570);; Cellular Component: thylakoid (GO:0009579);; Biological Process: chloroplast organization (GO:0009658);; Cellula…	K01358|1e-146|egr:104442503|K01358 clpP; ATP-dependent Clp protease, protease subunit [EC:3.4.21.92]	[O]	Posttranslational modification, protein turnover, chaperones	Clp protease	ATP-dependent Clp protease proteolytic subunit 4, chloroplastic OS=Arabidopsis thaliana OX=3702 GN=CLPP4 PE=1 SV=1	ATP-dependent Clp protease proteolytic subunit 4, chloroplastic-like [Camellia sinensis] THG18319.1 hypothetical protein TEA_021620 [Camellia sinensis var. sinensis]
Deutzia hypoglauca	TRINITY_DN6483_c0_g1	[R]	General function prediction only	Molecular Function: calcium ion binding (GO:0005509);; Cellular Component: endosome (GO:0005768);; Cellular Component: Golgi apparatus (GO:0005794);; Cellular Component: trans-Golgi network (GO:0005802);; Cellular Component: plasma membrane (GO:0005886);; Cellular Component: plasmodesma (GO:0009506);; Molecular Function: transferase activity, transferring glycosyl groups (GO:0016757);;	--|0.0|sly:101252387|hypothetical protein	[R]	General function prediction only	Tetratricopeptide repeat;; Tetratricopeptide repeat;; Tetratricopeptide repeat;; TPR repeat;; Tetratricopeptide repeat;; Tetratricopeptide repeat;; Tetratricopeptide repeat;; Tetratricopeptide repeat;; Tetratricopeptide repeat;; Tetratricopeptide repeat;; Tetratricopeptide repeat;; Tetratricopeptide repeat;; Anaphase-promoting complex, cyclosome, subunit 3;; Tetratricopeptide repeat	Uncharacterized TPR repeat-containing protein At1g05150 OS=Arabidopsis thaliana OX=3702 GN=At1g05150 PE=1 SV=1	Tetratricopeptide repeat protein [Actinidia chinensis var. chinensis]
Deutzia hypoglauca	TRINITY_DN3965_c0_g1	[R]	General function prediction only	Cellular Component: nucleus (GO:0005634);; Cellular Component: anaphase-promoting complex (GO:0005680);; Cellular Component: spindle (GO:0005819);; Biological Process: mitotic cell cycle (GO:0007067);; Biological Process: regulation of mitotic cell cycle (GO:0007346);; Cellular Component: cell plate (GO:0009504);; Biological Process: response to auxin (GO:0009733);; Biological Process: root meris…	K03350|0.0|tcc:18588529|K03350 APC3; anaphase-promoting complex subunit 3	[D]	Cell cycle control, cell division, chromosome partitioning	Tetratricopeptide repeat;; Tetratricopeptide repeat;; Tetratricopeptide repeat;; Tetratricopeptide repeat;; Tetratricopeptide repeat;; TPR repeat;; Tetratricopeptide repeat;; Tetratricopeptide repeat;; Tetratricopeptide repeat;; Tetratricopeptide repeat;; Tetratricopeptide repeat	Cell division cycle protein 27 homolog B OS=Arabidopsis thaliana OX=3702 GN=CDC27B PE=1 SV=1	cell division cycle protein 27 homolog B [Camellia sinensis]
Deutzia hypoglauca	TRINITY_DN3158_c0_g1	[C]	Energy production and conversion	Cellular Component: mitochondrial inner membrane (GO:0005743);; Molecular Function: NADH dehydrogenase (ubiquinone) activity (GO:0008137);; Molecular Function: metal ion binding (GO:0046872);; Molecular Function: 4 iron, 4 sulfur cluster binding (GO:0051539);; Cellular Component: respiratory chain (GO:0070469);;	K03941|1e-151|oeu:111388278|K03941 NDUFS8; NADH dehydrogenase (ubiquinone) Fe-S protein 8 [EC:7.1.1.2 1.6.99.3]	[C]	Energy production and conversion	4Fe-4S binding domain;; 4Fe-4S dicluster domain;; 4Fe-4S double cluster binding domain;; 4Fe-4S dicluster domain;; 4Fe-4S dicluster domain;; 4Fe-4S dicluster domain;; 4Fe-4S dicluster domain;; 4Fe-4S binding domain;; 4Fe-4S binding domain;; 4Fe-4S binding domain	NADH dehydrogenase [ubiquinone] iron-sulfur protein 8, mitochondrial OS=Solanum tuberosum OX=4113 PE=1 SV=2	NADH dehydrogenase [ubiquinone] iron-sulfur protein 8, mitochondrial-like [Olea europaea var. sylvestris]
Deutzia hypoglauca	TRINITY_DN3783_c0_g1	[J]	Translation, ribosomal structure and biogenesis	Biological Process: ribosomal small subunit assembly (GO:0000028);; Biological Process: maturation of SSU-rRNA from tricistronic rRNA transcript (SSU-rRNA, 5.8S rRNA, LSU-rRNA) (GO:0000462);; Biological Process: karyogamy (GO:0000741);; Molecular Function: structural constituent of ribosome (GO:0003735);; Cellular Component: mitochondrial small ribosomal subunit (GO:0005763);; Biological Process:…	K02948|2e-85|qsu:112022515|K02948 RP-S11; small subunit ribosomal protein S11	--	--	Ribosomal protein S11	Probable ribosomal protein S11, mitochondrial OS=Arabidopsis thaliana OX=3702 GN=NFD3 PE=2 SV=1	hypothetical protein F0562_007291 [Nyssa sinensis]
Deutzia hypoglauca	TRINITY_DN4837_c0_g1	[CP]	--	Cellular Component: mitochondrial inner membrane (GO:0005743);; Molecular Function: NADH dehydrogenase (ubiquinone) activity (GO:0008137);; Cellular Component: integral component of membrane (GO:0016021);; Biological Process: ATP synthesis coupled electron transport (GO:0042773);; Cellular Component: respiratory chain (GO:0070469);;	--|0.0|ini:IPN_mp17|hypothetical protein	[A]	RNA processing and modification	Type II intron maturase;; Reverse transcriptase (RNA-dependent DNA polymerase);; Proton-conducting membrane transporter;; NADH dehydrogenase subunit 5 C-terminus;; NADH-Ubiquinone oxidoreductase (complex I), chain 5 N-terminus;; NADH dehydrogenase;; Ribosomal protein S13/S18	NADH-ubiquinone oxidoreductase chain 5 OS=Oenothera berteroana OX=3950 GN=ND5 PE=2 SV=2	maturase (mitochondrion) [Panax ginseng]
Deutzia hypoglauca	TRINITY_DN13288_c0_g1	[R]	General function prediction only	Cellular Component: anaphase-promoting complex (GO:0005680);; Biological Process: mitotic cell cycle (GO:0007067);; Biological Process: protein ubiquitination (GO:0016567);; Biological Process: regulation of mitotic metaphase/anaphase transition (GO:0030071);; Biological Process: regulation of defense response (GO:0031347);; Biological Process: cell division (GO:0051301);;	K03355|0.0|jre:109000296|K03355 APC8; anaphase-promoting complex subunit 8	[DO]	--	Anaphase promoting complex subunit 8 / Cdc23;; Tetratricopeptide repeat;; Tetratricopeptide repeat;; TPR repeat;; Tetratricopeptide repeat;; Tetratricopeptide repeat;; Tetratricopeptide repeat;; Tetratricopeptide repeat;; Tetratricopeptide repeat;; Tetratricopeptide repeat;; Anaphase-promoting complex, cyclosome, subunit 3;; Tetratricopeptide repeat;; Tetratricopeptide repeat	Anaphase-promoting complex subunit 8 OS=Arabidopsis thaliana OX=3702 GN=APC8 PE=1 SV=1	anaphase-promoting complex subunit 8 [Camellia sinensis] XP_028095173.1 anaphase-promoting complex subunit 8 [Camellia sinensis] THG01492.1 hypothetical protein TEA_022283 [Camellia sinensis var. sinensis]
Deutzia hypoglauca	TRINITY_DN8265_c0_g1	[R]	General function prediction only	Biological Process: protein O-linked glycosylation (GO:0006493);; Biological Process: multicellular organism development (GO:0007275);; Molecular Function: transferase activity, transferring glycosyl groups (GO:0016757);;	--|0.0|vvi:100252760|hypothetical protein	[R]	General function prediction only	Tetratricopeptide repeat;; Tetratricopeptide repeat;; Tetratricopeptide repeat;; TPR repeat;; Tetratricopeptide repeat;; Tetratricopeptide repeat;; Tetratricopeptide repeat;; Tetratricopeptide repeat	Probable UDP-N-acetylglucosamine--peptide N-acetylglucosaminyltransferase SEC OS=Arabidopsis thaliana OX=3702 GN=SEC PE=2 SV=1	hypothetical protein F0562_013005 [Nyssa sinensis]
Deutzia hypoglauca	TRINITY_DN11661_c1_g1	[C]	Energy production and conversion	Cellular Component: mitochondrial inner membrane (GO:0005743);; Molecular Function: NADH dehydrogenase (ubiquinone) activity (GO:0008137);; Cellular Component: integral component of membrane (GO:0016021);; Biological Process: ATP synthesis coupled electron transport (GO:0042773);; Cellular Component: respiratory chain (GO:0070469);;	--|0.0|bvg:BevupMp106|hypothetical protein	[C]	Energy production and conversion	Proton-conducting membrane transporter	NADH-ubiquinone oxidoreductase chain 4 OS=Arabidopsis thaliana OX=3702 GN=ND4 PE=2 SV=2	NADH dehydrogenase subunit 4 (mitochondrion) [Solanum tuberosum]
Deutzia hypoglauca	TRINITY_DN7528_c0_g1	--	--	Molecular Function: ATP binding (GO:0005524);; Cellular Component: chloroplast stroma (GO:0009570);;	--|0.0|vvi:ViviCp086|hypothetical protein	--	--	Plant protein of unknown function (DUF825)	Protein Ycf2 OS=Vitis vinifera OX=29760 GN=ycf2-A PE=3 SV=1	Ycf2 (chloroplast) [Deutzia compacta] YP_009699599.1 Ycf2 (chloroplast) [Deutzia compacta] QEJ87464.1 Ycf2 (chloroplast) [Deutzia compacta] QEJ87465.1 Ycf2 (chloroplast) [Deutzia compacta]
Deutzia hypoglauca	TRINITY_DN3237_c0_g6	[J]	Translation, ribosomal structure and biogenesis	Molecular Function: structural constituent of ribosome (GO:0003735);; Cellular Component: mitochondrion (GO:0005739);; Biological Process: translation (GO:0006412);; Cellular Component: small ribosomal subunit (GO:0015935);;	--|1e-161|mtr:MTR_0082s0040|hypothetical protein	[J]	Translation, ribosomal structure and biogenesis	NADH-ubiquinone/plastoquinone oxidoreductase, chain 3;; Ribosomal protein S12/S23	Ribosomal protein S12, mitochondrial OS=Helianthus annuus OX=4232 GN=RPS12 PE=2 SV=1	ribosomal protein S12C [Medicago truncatula]
Deutzia hypoglauca	TRINITY_DN110_c0_g1	--	--	Cellular Component: photosystem II (GO:0009523);; Cellular Component: chloroplast thylakoid membrane (GO:0009535);; Biological Process: photosynthetic electron transport in photosystem II (GO:0009772);; Cellular Component: integral component of membrane (GO:0016021);; Molecular Function: chlorophyll binding (GO:0016168);; Biological Process: protein-chromophore linkage (GO:0018298);; Molecular Fu…	--|0.0|ccaj:BKH98_gp036|hypothetical protein	--	--	Carboxyl transferase domain;; Photosystem II protein;; ATP synthase alpha/beta family, nucleotide-binding domain;; ATP synthase alpha/beta family, beta-barrel domain;; ATPase family associated with various cellular activities (AAA);; Ribulose bisphosphate carboxylase large chain, catalytic domain;; Ribulose bisphosphate carboxylase large chain, N-terminal domain;; RNA polymerase Rpb3/RpoA insert …	Photosystem II CP47 reaction center protein OS=Vitis vinifera OX=29760 GN=psbB PE=3 SV=1	PsbB (chloroplast) [Philadelphus calvescens] YP_009698901.1 PsbB (chloroplast) [Carpenteria californica] AUF33370.1 PsbB (chloroplast) [Deutzia crassifolia] QEJ86038.1 PsbB (chloroplast) [Carpenteria californica] QEJ87141.1 PsbB (chloroplast) [Philadelphus calvescens]
Deutzia hypoglauca	TRINITY_DN3664_c0_g1	[J]	Translation, ribosomal structure and biogenesis	Molecular Function: RNA binding (GO:0003723);; Molecular Function: structural constituent of ribosome (GO:0003735);; Biological Process: translation (GO:0006412);; Cellular Component: small ribosomal subunit (GO:0015935);;	K02989|1e-124|mesc:110620022|K02989 RP-S5e; small subunit ribosomal protein S5e	[J]	Translation, ribosomal structure and biogenesis	Ribosomal protein S7p/S5e	40S ribosomal protein S5 (Fragment) OS=Cicer arietinum OX=3827 GN=RPS5 PE=2 SV=1	40S ribosomal protein S5-like [Camellia sinensis]
Deutzia hypoglauca	TRINITY_DN0_c4_g1	[C]	Energy production and conversion	Biological Process: transport (GO:0006810);; Molecular Function: NADH dehydrogenase (ubiquinone) activity (GO:0008137);; Cellular Component: chloroplast thylakoid membrane (GO:0009535);; Molecular Function: metal ion binding (GO:0046872);; Molecular Function: quinone binding (GO:0048038);; Molecular Function: 4 iron, 4 sulfur cluster binding (GO:0051539);;	--|1e-144|nnu:N623_p061|hypothetical protein	[C]	Energy production and conversion	NADH ubiquinone oxidoreductase, 20 Kd subunit;; Respiratory-chain NADH dehydrogenase, 30 Kd subunit;; NADH-ubiquinone/plastoquinone oxidoreductase, chain 3	NAD(P)H-quinone oxidoreductase subunit K, chloroplastic OS=Eucalyptus globulus subsp. globulus OX=71271 GN=ndhK PE=3 SV=2	NADH dehydrogenase subunit J, chloroplast [Artemisia annua]
Deutzia hypoglauca	TRINITY_DN0_c1_g2	[C]	Energy production and conversion	Cellular Component: chloroplast inner membrane (GO:0009706);; Biological Process: protein transport (GO:0015031);; Cellular Component: integral component of membrane (GO:0016021);;	--|0.0|nta:NitaCp151|hypothetical protein	--	--	Ycf1;; Proton-conducting membrane transporter;; Respiratory-chain NADH dehydrogenase, 49 Kd subunit;; Cytochrome C assembly protein;; NADH dehydrogenase;; NADH-ubiquinone/plastoquinone oxidoreductase chain 6;; 4Fe-4S binding domain;; 4Fe-4S dicluster domain;; 4Fe-4S double cluster binding domain;; 4Fe-4S dicluster domain;; 4Fe-4S dicluster domain;; 4Fe-4S binding domain;; 4Fe-4S dicluster domain;…	Protein TIC 214 OS=Nicotiana tabacum OX=4097 GN=TIC214 PE=3 SV=2	Ycf1 (chloroplast) [Deutzia compacta] QEJ87466.1 Ycf1 (chloroplast) [Deutzia compacta]
Deutzia hypoglauca	TRINITY_DN2335_c0_g2	[O]	Posttranslational modification, protein turnover, chaperones	Cellular Component: mitochondrion (GO:0005739);; Molecular Function: heme transporter activity (GO:0015232);; Cellular Component: membrane (GO:0016020);; Biological Process: cytochrome complex assembly (GO:0017004);; Molecular Function: heme binding (GO:0020037);;	--|0.0|gra:105796758|hypothetical protein	--	--	Cytochrome C assembly protein	Probable cytochrome c biosynthesis protein OS=Oenothera berteroana OX=3950 PE=2 SV=3	cytochrome c maturation protein CcmFN (mitochondrion) [Nicotiana tabacum]
Deutzia hypoglauca	TRINITY_DN192_c0_g1	--	--	Cellular Component: photosystem I (GO:0009522);; Cellular Component: chloroplast thylakoid membrane (GO:0009535);; Biological Process: photosynthesis (GO:0015979);; Cellular Component: integral component of membrane (GO:0016021);; Molecular Function: chlorophyll binding (GO:0016168);; Molecular Function: oxidoreductase activity (GO:0016491);; Biological Process: protein-chromophore linkage (GO:00…	K02690|0.0|mtr:MTR_3g035600|K02690 psaB; photosystem I P700 chlorophyll a apoprotein A2	--	--	Photosystem I psaA/psaB protein;; Photosystem I psaA/psaB protein;; Ribosomal protein S4/S9 N-terminal domain;; S4 domain;; Ribosomal protein S14p/S29e;; Tetratricopeptide repeat;; Tetratricopeptide repeat;; Tetratricopeptide repeat;; Tetratricopeptide repeat;; TPR repeat;; Tetratricopeptide repeat	Photosystem I P700 chlorophyll a apoprotein A1 OS=Panax ginseng OX=4054 GN=psaA PE=3 SV=1	photosystem I P700 chlorophyll A apoprotein A2 [Medicago truncatula]
Deutzia hypoglauca	TRINITY_DN8211_c0_g1	[R]	General function prediction only	Cellular Component: nucleus (GO:0005634);; Cellular Component: cytoplasm (GO:0005737);; Cellular Component: endoplasmic reticulum (GO:0005783);; Biological Process: defense response to bacterium, incompatible interaction (GO:0009816);; Cellular Component: integral component of membrane (GO:0016021);; Biological Process: negative regulation of defense response (GO:0031348);; Molecular Function: pr…	--|0.0|vvi:100264606|hypothetical protein	[R]	General function prediction only	Tetratricopeptide repeat;; Tetratricopeptide repeat;; Tetratricopeptide repeat;; TPR repeat;; Tetratricopeptide repeat;; Tetratricopeptide repeat;; Tetratricopeptide repeat;; Tetratricopeptide repeat;; Tetratricopeptide repeat;; Tetratricopeptide repeat;; Tetratricopeptide repeat;; Anaphase-promoting complex, cyclosome, subunit 3	Suppressor of RPS4-RLD 1 OS=Arabidopsis thaliana OX=3702 GN=SRFR1 PE=1 SV=1	hypothetical protein F0562_013018 [Nyssa sinensis]
Deutzia hypoglauca	TRINITY_DN2528_c0_g1	--	--	Cellular Component: Golgi membrane (GO:0000139);; Cellular Component: endosome (GO:0005768);; Cellular Component: vacuole (GO:0005773);; Cellular Component: vacuolar membrane (GO:0005774);; Cellular Component: Golgi apparatus (GO:0005794);; Cellular Component: trans-Golgi network (GO:0005802);; Cellular Component: plasmodesma (GO:0009506);; Cellular Component: endosome membrane (GO:0010008);; Cel…	--|0.0|spen:107025960|hypothetical protein	[U]	Intracellular trafficking, secretion, and vesicular transport	Endomembrane protein 70;; Ribosomal protein L14p/L23e	Transmembrane 9 superfamily member 12 OS=Arabidopsis thaliana OX=3702 GN=TMN12 PE=2 SV=1	hypothetical protein F0562_008136 [Nyssa sinensis]
Deutzia hypoglauca	TRINITY_DN19995_c0_g1	[C]	Energy production and conversion	Cellular Component: mitochondrion (GO:0005739);; Molecular Function: NADH dehydrogenase (ubiquinone) activity (GO:0008137);; Molecular Function: quinone binding (GO:0048038);; Molecular Function: NAD binding (GO:0051287);; Cellular Component: respiratory chain (GO:0070469);;	--|0.0|boe:BroleMp058|hypothetical protein	[C]	Energy production and conversion	Respiratory-chain NADH dehydrogenase, 49 Kd subunit	NADH dehydrogenase [ubiquinone] iron-sulfur protein 2 OS=Arabidopsis thaliana OX=3702 GN=NAD7 PE=1 SV=2	NADH dehydrogenase subunit 7 (mitochondrion) [Rhazya stricta]
Deutzia hypoglauca	TRINITY_DN6443_c0_g1	--	--	--	--|1e-161|qsu:112022693|hypothetical protein	--	--	TPR repeat;; Tetratricopeptide repeat;; Tetratricopeptide repeat;; Tetratricopeptide repeat;; Tetratricopeptide repeat protein 5 OB fold domain	--	hypothetical protein F0562_032575 [Nyssa sinensis]
Deutzia hypoglauca	TRINITY_DN3237_c0_g2	[K]	Transcription	Molecular Function: DNA binding (GO:0003677);; Molecular Function: DNA-directed 5'-3' RNA polymerase activity (GO:0003899);; Biological Process: transcription, DNA-templated (GO:0006351);; Cellular Component: chloroplast (GO:0009507);;	--|0.0|nta:NitaCp010|hypothetical protein	--	--	RNA polymerase Rpb1, domain 5;; RNA polymerase Rpb1, domain 4;; RNA polymerase Rpb2, domain 6;; RNA polymerase Rpb2, domain 2;; RNA polymerase Rpb2, domain 3;; RNA polymerase Rpb2, domain 7;; RNA polymerase beta subunit;; ATP synthase alpha/beta family, nucleotide-binding domain;; ATP synthase alpha/beta chain, C terminal domain;; ATP synthase alpha/beta family, beta-barrel domain;; RNA polymeras…	DNA-directed RNA polymerase subunit beta&apos;&apos; OS=Panax ginseng OX=4054 GN=rpoC2 PE=3 SV=1	RpoC2 (chloroplast) [Deutzia compacta] QEJ87467.1 RpoC2 (chloroplast) [Deutzia compacta]
Deutzia hypoglauca	TRINITY_DN12515_c0_g1	[J]	Translation, ribosomal structure and biogenesis	Molecular Function: structural constituent of ribosome (GO:0003735);; Cellular Component: ribosome (GO:0005840);; Biological Process: translation (GO:0006412);; Cellular Component: chloroplast (GO:0009507);; Molecular Function: rRNA binding (GO:0019843);;	K02887|4e-79|dcr:108211795|K02887 RP-L20; large subunit ribosomal protein L20	[J]	Translation, ribosomal structure and biogenesis	Ribosomal protein L20	50S ribosomal protein L20, chloroplastic OS=Chlorella vulgaris OX=3077 GN=rpl20 PE=3 SV=2	uncharacterized protein LOC113783469 [Coffea eugenioides]
Deutzia hypoglauca	TRINITY_DN4967_c1_g1	[J]	Translation, ribosomal structure and biogenesis	Molecular Function: structural constituent of ribosome (GO:0003735);; Cellular Component: mitochondrion (GO:0005739);; Cellular Component: mitochondrial large ribosomal subunit (GO:0005762);; Biological Process: translation (GO:0006412);; Molecular Function: large ribosomal subunit rRNA binding (GO:0070180);;	K02874|6e-87|sind:105175745|K02874 RP-L14; large subunit ribosomal protein L14	[J]	Translation, ribosomal structure and biogenesis	Ribosomal protein L14p/L23e;; Sugar (and other) transporter	50S ribosomal protein HLP, mitochondrial OS=Arabidopsis thaliana OX=3702 GN=HLP PE=2 SV=1	hypothetical protein F0562_035402 [Nyssa sinensis]
Deutzia hypoglauca	TRINITY_DN14097_c0_g1	--	--	Molecular Function: peroxisome matrix targeting signal-1 binding (GO:0005052);; Cellular Component: peroxisomal membrane (GO:0005778);; Cellular Component: cytosol (GO:0005829);; Biological Process: protein targeting to peroxisome (GO:0006625);; Biological Process: response to auxin (GO:0009733);; Biological Process: protein import into peroxisome matrix, docking (GO:0016560);;	K13342|3e-53|cann:107845294|K13342 PEX5; peroxin-5	[R]	General function prediction only	--	Peroxisome biogenesis protein 5 OS=Arabidopsis thaliana OX=3702 GN=PEX5 PE=1 SV=1	Peroxisome biogenesis protein [Actinidia chinensis var. chinensis]
Deutzia hypoglauca	TRINITY_DN29543_c1_g1	[R]	General function prediction only	Biological Process: protein O-linked glycosylation (GO:0006493);; Biological Process: multicellular organism development (GO:0007275);; Molecular Function: transferase activity, transferring glycosyl groups (GO:0016757);;	K15201|0.0|vvi:100257006|K15201 GTP3C3; general transcription factor 3C polypeptide 3 (transcription factor C subunit 4)	[K]	Transcription	Tetratricopeptide repeat;; Tetratricopeptide repeat;; Tetratricopeptide repeat;; Tetratricopeptide repeat;; Tetratricopeptide repeat;; Tetratricopeptide repeat;; Tetratricopeptide repeat;; Tetratricopeptide repeat;; Tetratricopeptide repeat;; Tetratricopeptide repeat;; TPR repeat;; Tetratricopeptide repeat	Probable UDP-N-acetylglucosamine--peptide N-acetylglucosaminyltransferase SEC OS=Arabidopsis thaliana OX=3702 GN=SEC PE=2 SV=1	general transcription factor 3C polypeptide 3 isoform X3 [Camellia sinensis]
Deutzia hypoglauca	TRINITY_DN332_c0_g1	[OU]	--	Molecular Function: serine-type endopeptidase activity (GO:0004252);; Cellular Component: chloroplast (GO:0009507);; Cellular Component: plastid stroma (GO:0009532);; Cellular Component: chloroplast thylakoid (GO:0009534);; Cellular Component: chloroplast stroma (GO:0009570);; Cellular Component: chloroplastic endopeptidase Clp complex (GO:0009840);; Cellular Component: chloroplast envelope (GO:0…	K01358|1e-149|jre:109004060|K01358 clpP; ATP-dependent Clp protease, protease subunit [EC:3.4.21.92]	[O]	Posttranslational modification, protein turnover, chaperones	Clp protease;; Clp protease	ATP-dependent Clp protease proteolytic subunit-related protein 1, chloroplastic OS=Arabidopsis thaliana OX=3702 GN=CLPR1 PE=1 SV=1	hypothetical protein F0562_028749 [Nyssa sinensis]
Deutzia hypoglauca	TRINITY_DN632_c1_g1	[OU]	--	Molecular Function: serine-type endopeptidase activity (GO:0004252);; Cellular Component: chloroplast (GO:0009507);;	--|0.0|dcr:108228084|hypothetical protein	[O]	Posttranslational modification, protein turnover, chaperones	Clp protease	ATP-dependent Clp protease proteolytic subunit-related protein 3, chloroplastic OS=Arabidopsis thaliana OX=3702 GN=CLPR3 PE=1 SV=1	hypothetical protein F0562_029317 [Nyssa sinensis]
Deutzia hypoglauca	TRINITY_DN7388_c0_g1	--	--	Cellular Component: chloroplast inner membrane (GO:0009706);; Biological Process: proton transmembrane transport (GO:0015992);; Cellular Component: integral component of membrane (GO:0016021);;	--|0.0|qsu:111986617|hypothetical protein	--	--	CemA family	Chloroplast envelope membrane protein OS=Rhodomonas salina OX=52970 GN=cemA PE=3 SV=1	hypothetical protein F0562_013371 [Nyssa sinensis]
Deutzia hypoglauca	TRINITY_DN2071_c0_g2	[J]	Translation, ribosomal structure and biogenesis	Molecular Function: structural constituent of ribosome (GO:0003735);; Cellular Component: mitochondrion (GO:0005739);; Cellular Component: chloroplast (GO:0009507);; Cellular Component: plastid (GO:0009536);; Cellular Component: small ribosomal subunit (GO:0015935);; Biological Process: mitochondrial translation (GO:0032543);;	K02959|6e-82|dcr:108209881|K02959 RP-S16; small subunit ribosomal protein S16	[J]	Translation, ribosomal structure and biogenesis	Ribosomal protein S16	30S ribosomal protein S16-2, chloroplastic/mitochondrial OS=Arabidopsis thaliana OX=3702 GN=RPS16-2 PE=2 SV=1	hypothetical protein F0562_009685 [Nyssa sinensis]
Deutzia hypoglauca	TRINITY_DN8397_c0_g1	[C]	Energy production and conversion	Cellular Component: mitochondrial inner membrane (GO:0005743);; Biological Process: mitochondrial electron transport, ubiquinol to cytochrome c (GO:0006122);; Molecular Function: ubiquinol-cytochrome-c reductase activity (GO:0008121);; Molecular Function: electron transfer activity (GO:0009055);; Cellular Component: respiratory chain complex III (GO:0045275);; Molecular Function: metal ion bindin…	K00412|0.0|csat:109128186|K00412 CYTB; ubiquinol-cytochrome c reductase cytochrome b subunit	[C]	Energy production and conversion	Cytochrome b/b6/petB;; Cytochrome b(N-terminal)/b6/petB;; Cytochrome b(C-terminal)/b6/petD;; Ribosomal protein S14p/S29e	Cytochrome b OS=Arabidopsis thaliana OX=3702 GN=MT-CYB PE=2 SV=2	cytochrome b (mitochondrion) [Vitis vinifera]
Deutzia hypoglauca	TRINITY_DN3237_c0_g1	[C]	Energy production and conversion	Molecular Function: cytochrome-c oxidase activity (GO:0004129);; Molecular Function: iron ion binding (GO:0005506);; Molecular Function: copper ion binding (GO:0005507);; Cellular Component: mitochondrial inner membrane (GO:0005743);; Cellular Component: plasma membrane (GO:0005886);; Biological Process: oxidative phosphorylation (GO:0006119);; Biological Process: aerobic respiration (GO:0009060)…	--|0.0|bvg:BevupMp090|hypothetical protein	[C]	Energy production and conversion	Cytochrome C and Quinol oxidase polypeptide I;; Cytochrome c-type biogenesis protein CcmF C-terminal;; Mitochondrial ATP synthase B chain precursor (ATP-synt_B);; Ribosomal protein S10p/S20e;; NADH-ubiquinone/plastoquinone oxidoreductase chain 4L	Cytochrome c oxidase subunit 1 OS=Beta vulgaris OX=161934 GN=COX1 PE=3 SV=2	cytochrome c oxidase subunit 1 [Citrullus lanatus] ACV96635.1 cytochrome c oxidase subunit 1 (mitochondrion) [Citrullus lanatus]
Deutzia hypoglauca	TRINITY_DN24301_c0_g1	--	--	Molecular Function: peroxisome matrix targeting signal-1 binding (GO:0005052);; Cellular Component: peroxisomal membrane (GO:0005778);; Cellular Component: cytosol (GO:0005829);; Biological Process: protein targeting to peroxisome (GO:0006625);; Biological Process: response to auxin (GO:0009733);; Biological Process: protein import into peroxisome matrix, docking (GO:0016560);;	K13342|2e-78|hbr:110639604|K13342 PEX5; peroxin-5	[R]	General function prediction only	--	Peroxisome biogenesis protein 5 OS=Arabidopsis thaliana OX=3702 GN=PEX5 PE=1 SV=1	Peroxisome biogenesis protein [Actinidia chinensis var. chinensis]
Deutzia hypoglauca	TRINITY_DN5636_c0_g1	[J]	Translation, ribosomal structure and biogenesis	Molecular Function: structural constituent of ribosome (GO:0003735);; Cellular Component: ribosome (GO:0005840);; Biological Process: translation (GO:0006412);; Cellular Component: chloroplast (GO:0009507);;	--|1e-167|nnu:104603378|hypothetical protein	[J]	Translation, ribosomal structure and biogenesis	Ribosomal protein S15	30S ribosomal protein S15, chloroplastic OS=Chlorokybus atmophyticus OX=3144 GN=rps15 PE=3 SV=1	probable 37S ribosomal protein S28, mitochondrial [Camellia sinensis]
Deutzia hypoglauca	TRINITY_DN1446_c0_g1	[OU]	--	Biological Process: response to reactive oxygen species (GO:0000302);; Molecular Function: serine-type endopeptidase activity (GO:0004252);; Cellular Component: chloroplast (GO:0009507);; Cellular Component: plastid stroma (GO:0009532);; Cellular Component: plastid (GO:0009536);; Cellular Component: chloroplast stroma (GO:0009570);; Cellular Component: chloroplast envelope (GO:0009941);; Biologic…	K01358|1e-170|nta:107790385|K01358 clpP; ATP-dependent Clp protease, protease subunit [EC:3.4.21.92]	[O]	Posttranslational modification, protein turnover, chaperones	Clp protease	ATP-dependent Clp protease proteolytic subunit-related protein 4, chloroplastic OS=Arabidopsis thaliana OX=3702 GN=CLPR4 PE=1 SV=1	hypothetical protein F0562_007899 [Nyssa sinensis]
Deutzia hypoglauca	TRINITY_DN3237_c0_g3	[J]	Translation, ribosomal structure and biogenesis	Molecular Function: RNA binding (GO:0003723);; Molecular Function: structural constituent of ribosome (GO:0003735);; Cellular Component: mitochondrion (GO:0005739);; Cellular Component: ribosome (GO:0005840);; Biological Process: translation (GO:0006412);;	--|0.0|vvi:ViviM_p061|hypothetical protein	--	--	Ribosomal protein S3, C-terminal domain;; Ribosomal Proteins L2, RNA binding domain;; Ribosomal Proteins L2, C-terminal domain;; Ribosomal protein S19;; Ribosomal protein L16p/L10e	Ribosomal protein S3, mitochondrial OS=Petunia hybrida OX=4102 GN=YRPS3 PE=2 SV=1	ribosomal protein S3 (mitochondrion) [Nicotiana tabacum]
Deutzia hypoglauca	TRINITY_DN637_c1_g1	[R]	General function prediction only	Molecular Function: transferase activity (GO:0016740);;	K20792|0.0|vvi:100263412|K20792 NAA15_16; N-alpha-acetyltransferase 15/16, NatA auxiliary subunit	[B]	Chromatin structure and dynamics	NMDA receptor-regulated protein 1;; Tetratricopeptide repeat;; Tetratricopeptide repeat;; Tetratricopeptide repeat;; TPR repeat;; Tetratricopeptide repeat;; Tetratricopeptide repeat;; Tetratricopeptide repeat	N-terminal acetyltransferase A complex auxiliary subunit NAA15 OS=Arabidopsis thaliana OX=3702 GN=NAA15 PE=1 SV=1	hypothetical protein F0562_024646 [Nyssa sinensis]
Deutzia hypoglauca	TRINITY_DN19312_c0_g1	[C]	Energy production and conversion	Cellular Component: mitochondrial inner membrane (GO:0005743);; Molecular Function: NADH dehydrogenase (ubiquinone) activity (GO:0008137);; Cellular Component: respiratory chain (GO:0070469);;	--|1e-133|ath:DA397_mgp38|hypothetical protein	[C]	Energy production and conversion	Respiratory-chain NADH dehydrogenase, 30 Kd subunit	NADH dehydrogenase [ubiquinone] iron-sulfur protein 3 OS=Arabidopsis thaliana OX=3702 GN=NAD9 PE=1 SV=2	hypothetical protein AXX17_ATUG02840 (mitochondrion) [Arabidopsis thaliana]
Deutzia hypoglauca	TRINITY_DN155_c2_g1	[J]	Translation, ribosomal structure and biogenesis	Biological Process: cytoplasmic translation (GO:0002181);; Molecular Function: structural constituent of ribosome (GO:0003735);; Cellular Component: cytosolic large ribosomal subunit (GO:0022625);;	K02938|0.0|vvi:100258586|K02938 RP-L8e; large subunit ribosomal protein L8e	[J]	Translation, ribosomal structure and biogenesis	Ribosomal Proteins L2, C-terminal domain;; Ribosomal Proteins L2, RNA binding domain	60S ribosomal protein L8 OS=Solanum lycopersicum OX=4081 GN=RPL8 PE=2 SV=1	60S ribosomal protein L8 [Actinidia chinensis var. chinensis]
Deutzia hypoglauca	TRINITY_DN2610_c1_g1	[OU]	--	Molecular Function: serine-type endopeptidase activity (GO:0004252);; Cellular Component: chloroplast (GO:0009507);; Cellular Component: plastid stroma (GO:0009532);; Cellular Component: chloroplast thylakoid (GO:0009534);; Cellular Component: chloroplast stroma (GO:0009570);; Cellular Component: chloroplastic endopeptidase Clp complex (GO:0009840);; Cellular Component: chloroplast envelope (GO:0…	K01358|1e-166|nto:104102173|K01358 clpP; ATP-dependent Clp protease, protease subunit [EC:3.4.21.92]	[O]	Posttranslational modification, protein turnover, chaperones	Clp protease	ATP-dependent Clp protease proteolytic subunit 3, chloroplastic OS=Arabidopsis thaliana OX=3702 GN=CLPP3 PE=1 SV=1	hypothetical protein F0562_005435 [Nyssa sinensis]
Deutzia hypoglauca	TRINITY_DN1887_c1_g1	[R]	General function prediction only	Molecular Function: peroxisome matrix targeting signal-1 binding (GO:0005052);; Cellular Component: peroxisomal membrane (GO:0005778);; Cellular Component: cytosol (GO:0005829);; Biological Process: protein targeting to peroxisome (GO:0006625);; Biological Process: response to auxin (GO:0009733);; Biological Process: protein import into peroxisome matrix, docking (GO:0016560);;	K13342|0.0|oeu:111407132|K13342 PEX5; peroxin-5	[R]	General function prediction only	Tetratricopeptide repeat;; TPR repeat;; Tetratricopeptide repeat;; Tetratricopeptide repeat;; Tetratricopeptide repeat;; Tetratricopeptide repeat;; Tetratricopeptide repeat;; Tetratricopeptide repeat;; Tetratricopeptide repeat;; Tetratricopeptide repeat	Peroxisome biogenesis protein 5 OS=Arabidopsis thaliana OX=3702 GN=PEX5 PE=1 SV=1	Peroxisome biogenesis protein [Actinidia chinensis var. chinensis]
Deutzia hypoglauca	TRINITY_DN33372_c0_g1	[C]	Energy production and conversion	Cellular Component: mitochondrial inner membrane (GO:0005743);; Molecular Function: NADH dehydrogenase (ubiquinone) activity (GO:0008137);; Cellular Component: integral component of membrane (GO:0016021);; Biological Process: ATP synthesis coupled electron transport (GO:0042773);; Cellular Component: respiratory chain (GO:0070469);;	K03879|0.0|pmum:107881883|K03879 ND2; NADH-ubiquinone oxidoreductase chain 2 [EC:7.1.1.2]	[C]	Energy production and conversion	Proton-conducting membrane transporter	NADH-ubiquinone oxidoreductase chain 2 OS=Arabidopsis thaliana OX=3702 GN=ND2 PE=2 SV=2	PREDICTED: NADH-ubiquinone oxidoreductase chain 2 [Prunus mume]
Deutzia hypoglauca	TRINITY_DN0_c1_g1	[C]	Energy production and conversion	Molecular Function: ATP binding (GO:0005524);; Cellular Component: chloroplast stroma (GO:0009570);;	--|0.0|dcr:DacaCp084|hypothetical protein	--	--	Proton-conducting membrane transporter;; Proton-conducting membrane transporter;; Ribosomal protein S7p/S5e	Protein Ycf2 OS=Panax ginseng OX=4054 GN=ycf2-A PE=3 SV=1	NADH-plastoquinone oxidoreductase subunit 2 (plastid) [Plukenetia volubilis]
Deutzia hypoglauca	TRINITY_DN1604_c0_g1	[J]	Translation, ribosomal structure and biogenesis	Biological Process: ribosomal small subunit assembly (GO:0000028);; Biological Process: maturation of SSU-rRNA from tricistronic rRNA transcript (SSU-rRNA, 5.8S rRNA, LSU-rRNA) (GO:0000462);; Molecular Function: mRNA binding (GO:0003729);; Molecular Function: structural constituent of ribosome (GO:0003735);; Cellular Component: nucleolus (GO:0005730);; Biological Process: translation (GO:0006412)…	K02955|1e-97|spen:114073831|K02955 RP-S14e; small subunit ribosomal protein S14e	[J]	Translation, ribosomal structure and biogenesis	Ribosomal protein S11	40S ribosomal protein S14-2 OS=Arabidopsis thaliana OX=3702 GN=RPS14B PE=1 SV=1	40S ribosomal protein like, partial [Actinidia chinensis var. chinensis]
Deutzia hypoglauca	TRINITY_DN3707_c2_g1	[OU]	--	Molecular Function: serine-type endopeptidase activity (GO:0004252);; Cellular Component: chloroplast (GO:0009507);; Cellular Component: plastid stroma (GO:0009532);; Cellular Component: chloroplast thylakoid (GO:0009534);; Cellular Component: chloroplast stroma (GO:0009570);; Cellular Component: thylakoid (GO:0009579);; Cellular Component: chloroplastic endopeptidase Clp complex (GO:0009840);; C…	K01358|0.0|gab:108470525|K01358 clpP; ATP-dependent Clp protease, protease subunit [EC:3.4.21.92]	[O]	Posttranslational modification, protein turnover, chaperones	Clp protease	ATP-dependent Clp protease proteolytic subunit 5, chloroplastic OS=Arabidopsis thaliana OX=3702 GN=CLPP5 PE=1 SV=1	hypothetical protein F0562_000763 [Nyssa sinensis]
Deutzia hypoglauca	TRINITY_DN5368_c0_g1	[O]	Posttranslational modification, protein turnover, chaperones	Cellular Component: nucleus (GO:0005634);; Biological Process: protein glycosylation (GO:0006486);; Biological Process: gibberellic acid mediated signaling pathway (GO:0009740);; Molecular Function: transferase activity, transferring glycosyl groups (GO:0016757);;	K09667|0.0|cit:102611099|K09667 OGT; protein O-GlcNAc transferase [EC:2.4.1.255]	[GOT]	--	Tetratricopeptide repeat;; Glycosyl transferase family 41;; TPR repeat;; Tetratricopeptide repeat;; Tetratricopeptide repeat;; Tetratricopeptide repeat;; Tetratricopeptide repeat;; Tetratricopeptide repeat;; Tetratricopeptide repeat;; Tetratricopeptide repeat;; Tetratricopeptide repeat;; Tetratricopeptide repeat;; Tetratricopeptide repeat;; Tetratricopeptide repeat;; Est1 DNA/RNA binding domain;;…	Probable UDP-N-acetylglucosamine--peptide N-acetylglucosaminyltransferase SPINDLY OS=Petunia hybrida OX=4102 GN=SPY PE=2 SV=1	hypothetical protein F0562_016023 [Nyssa sinensis]
Deutzia parviflora	TRINITY_DN453_c0_g1	[C]	Energy production and conversion	Cellular Component: mitochondrial proton-transporting ATP synthase complex, catalytic core F(1) (GO:0000275);; Molecular Function: ATP binding (GO:0005524);; Biological Process: ATP synthesis coupled proton transport (GO:0015986);; Molecular Function: proton-transporting ATP synthase activity, rotational mechanism (GO:0046933);;	K02133|1e-42|nnu:104594252|K02133 ATPeF1B; F-type H+-transporting ATPase subunit beta [EC:7.1.2.2]	[C]	Energy production and conversion	ATP synthase F1 beta subunit	ATP synthase subunit beta, mitochondrial OS=Hevea brasiliensis OX=3981 GN=ATPB PE=2 SV=1	hypothetical protein TEA_021090 [Camellia sinensis var. sinensis]
Deutzia parviflora	TRINITY_DN1719_c0_g6	[J]	Translation, ribosomal structure and biogenesis	Molecular Function: structural constituent of ribosome (GO:0003735);; Cellular Component: mitochondrion (GO:0005739);; Cellular Component: ribosome (GO:0005840);; Molecular Function: rRNA binding (GO:0019843);; Biological Process: mitochondrial translation (GO:0032543);;	--|1e-100|nta:NitaMp067|hypothetical protein	[J]	Translation, ribosomal structure and biogenesis	Ribosomal protein L16p/L10e	60S ribosomal protein L16, mitochondrial OS=Arabidopsis thaliana OX=3702 GN=RPL16 PE=2 SV=3	ribosomal protein L16, partial (mitochondrion) [Nicotiana tabacum]
Deutzia parviflora	TRINITY_DN7812_c0_g1	[R]	General function prediction only	Molecular Function: RNA polymerase II core binding (GO:0000993);; Cellular Component: nucleus (GO:0005634);; Biological Process: transcription, DNA-templated (GO:0006351);; Biological Process: flower development (GO:0009908);; Biological Process: negative regulation of flower development (GO:0009910);; Cellular Component: membrane (GO:0016020);; Biological Process: histone methylation (GO:0016571…	K15176|0.0|vvi:100252478|K15176 CTR9; RNA polymerase-associated protein CTR9	[P]	Inorganic ion transport and metabolism	Tetratricopeptide repeat;; Tetratricopeptide repeat;; Tetratricopeptide repeat;; Tetratricopeptide repeat;; Tetratricopeptide repeat;; Tetratricopeptide repeat;; Tetratricopeptide repeat;; Tetratricopeptide repeat;; Tetratricopeptide repeat;; TPR repeat;; Tetratricopeptide repeat;; Tetratricopeptide repeat;; Tetratricopeptide repeat;; Anaphase-promoting complex, cyclosome, subunit 3;; Tetratricop…	Protein CTR9 homolog OS=Arabidopsis thaliana OX=3702 GN=VIP6 PE=1 SV=1	hypothetical protein F0562_029776 [Nyssa sinensis]
Deutzia parviflora	TRINITY_DN22360_c0_g1	[C]	Energy production and conversion	Cellular Component: mitochondrial inner membrane (GO:0005743);; Biological Process: ATP synthesis coupled proton transport (GO:0015986);; Cellular Component: proton-transporting ATP synthase complex, catalytic core F(1) (GO:0045261);; Molecular Function: proton-transporting ATP synthase activity, rotational mechanism (GO:0046933);;	K02134|1e-113|mesc:110615692|K02134 ATPeF1D; F-type H+-transporting ATPase subunit delta	[C]	Energy production and conversion	ATP synthase, Delta/Epsilon chain, beta-sandwich domain	ATP synthase subunit delta&apos;, mitochondrial OS=Ipomoea batatas OX=4120 PE=1 SV=1	ATPase, F1 complex, delta/epsilon subunit [Trema orientale]
Deutzia parviflora	TRINITY_DN12589_c1_g2	[O]	Posttranslational modification, protein turnover, chaperones	Cellular Component: plasma membrane (GO:0005886);; Molecular Function: heme transporter activity (GO:0015232);; Biological Process: heme transport (GO:0015886);; Cellular Component: integral component of membrane (GO:0016021);; Biological Process: cytochrome complex assembly (GO:0017004);; Molecular Function: heme binding (GO:0020037);; Cellular Component: mitochondrial membrane (GO:0031966);; Bi…	--|1e-133|cqi:110703541|hypothetical protein	--	--	Cytochrome C assembly protein	Putative cytochrome c biosynthesis ccmC-like mitochondrial protein OS=Arabidopsis thaliana OX=3702 GN=CCMC PE=2 SV=4	unknown [Lotus japonicus]
Deutzia parviflora	TRINITY_DN13948_c0_g1	[OU]	--	Molecular Function: serine-type endopeptidase activity (GO:0004252);; Cellular Component: chloroplast (GO:0009507);; Cellular Component: chloroplast thylakoid (GO:0009534);; Cellular Component: chloroplast stroma (GO:0009570);; Biological Process: chloroplast organization (GO:0009658);; Cellular Component: chloroplastic endopeptidase Clp complex (GO:0009840);; Cellular Component: chloroplast enve…	K01358|1e-177|nnu:104611846|K01358 clpP; ATP-dependent Clp protease, protease subunit [EC:3.4.21.92]	[O]	Posttranslational modification, protein turnover, chaperones	Clp protease	ATP-dependent Clp protease proteolytic subunit-related protein 2, chloroplastic OS=Arabidopsis thaliana OX=3702 GN=CLPR2 PE=1 SV=1	hypothetical protein F0562_012754 [Nyssa sinensis]
Deutzia parviflora	TRINITY_DN8281_c0_g1	[OU]	--	Molecular Function: serine-type endopeptidase activity (GO:0004252);; Cellular Component: mitochondrion (GO:0005739);; Molecular Function: zinc ion binding (GO:0008270);; Cellular Component: plastid stroma (GO:0009532);; Cellular Component: chloroplast thylakoid membrane (GO:0009535);; Cellular Component: chloroplastic endopeptidase Clp complex (GO:0009840);; Molecular Function: cobalt ion bindin…	K01358|1e-143|nto:104084856|K01358 clpP; ATP-dependent Clp protease, protease subunit [EC:3.4.21.92]	[O]	Posttranslational modification, protein turnover, chaperones	Clp protease	ATP-dependent Clp protease proteolytic subunit 2, mitochondrial OS=Arabidopsis thaliana OX=3702 GN=CLPP2 PE=1 SV=1	ATP-dependent Clp protease proteolytic subunit 2 like [Actinidia chinensis var. chinensis]
Deutzia parviflora	TRINITY_DN22316_c0_g1	[C]	Energy production and conversion	Cellular Component: mitochondrion (GO:0005739);; Molecular Function: NADH dehydrogenase (ubiquinone) activity (GO:0008137);; Molecular Function: quinone binding (GO:0048038);; Molecular Function: NAD binding (GO:0051287);; Cellular Component: respiratory chain (GO:0070469);;	--|0.0|boe:BroleMp058|hypothetical protein	[C]	Energy production and conversion	Respiratory-chain NADH dehydrogenase, 49 Kd subunit	NADH dehydrogenase [ubiquinone] iron-sulfur protein 2 OS=Arabidopsis thaliana OX=3702 GN=NAD7 PE=1 SV=2	NADH dehydrogenase subunit 7 (mitochondrion) [Rhazya stricta]
Deutzia parviflora	TRINITY_DN6538_c0_g1	[R]	General function prediction only	Molecular Function: transferase activity (GO:0016740);;	K20792|0.0|vvi:100263412|K20792 NAA15_16; N-alpha-acetyltransferase 15/16, NatA auxiliary subunit	[B]	Chromatin structure and dynamics	NMDA receptor-regulated protein 1;; Tetratricopeptide repeat;; Tetratricopeptide repeat;; Tetratricopeptide repeat;; Tetratricopeptide repeat;; TPR repeat;; Tetratricopeptide repeat;; Tetratricopeptide repeat	N-terminal acetyltransferase A complex auxiliary subunit NAA15 OS=Arabidopsis thaliana OX=3702 GN=NAA15 PE=1 SV=1	hypothetical protein F0562_024646 [Nyssa sinensis]
Deutzia parviflora	TRINITY_DN8218_c0_g1	[J]	Translation, ribosomal structure and biogenesis	Molecular Function: structural constituent of ribosome (GO:0003735);; Biological Process: translation (GO:0006412);; Cellular Component: chloroplast (GO:0009507);; Cellular Component: large ribosomal subunit (GO:0015934);; Molecular Function: rRNA binding (GO:0019843);;	K02890|1e-138|jre:109004295|K02890 RP-L22; large subunit ribosomal protein L22	[J]	Translation, ribosomal structure and biogenesis	Ribosomal protein L22p/L17e	50S ribosomal protein L22, chloroplastic OS=Trieres chinensis OX=1514140 GN=rpl22 PE=3 SV=1	hypothetical protein F0562_015914 [Nyssa sinensis]
Deutzia parviflora	TRINITY_DN1166_c0_g1	[C]	Energy production and conversion	Cellular Component: mitochondrial proton-transporting ATP synthase complex, catalytic core F(1) (GO:0000275);; Molecular Function: ATP binding (GO:0005524);; Biological Process: ATP synthesis coupled proton transport (GO:0015986);; Molecular Function: proton-transporting ATP synthase activity, rotational mechanism (GO:0046933);;	K02133|0.0|vvi:100261031|K02133 ATPeF1B; F-type H+-transporting ATPase subunit beta [EC:7.1.2.2]	[C]	Energy production and conversion	ATP synthase alpha/beta family, nucleotide-binding domain;; ATP synthase alpha/beta family, beta-barrel domain;; ATP synthase F1 beta subunit	ATP synthase subunit beta, mitochondrial OS=Nicotiana plumbaginifolia OX=4092 GN=ATPB PE=1 SV=1	ATP synthase subunit beta precursor [Actinidia chinensis var. chinensis]
Deutzia parviflora	TRINITY_DN766_c0_g2	[J]	Translation, ribosomal structure and biogenesis	Molecular Function: structural constituent of ribosome (GO:0003735);; Cellular Component: ribosome (GO:0005840);; Biological Process: translation (GO:0006412);; Cellular Component: chloroplast (GO:0009507);;	--|1e-165|nnu:104603378|hypothetical protein	[J]	Translation, ribosomal structure and biogenesis	Ribosomal protein S15	30S ribosomal protein S15, chloroplastic OS=Chlorokybus atmophyticus OX=3144 GN=rps15 PE=3 SV=1	probable 37S ribosomal protein S28, mitochondrial [Camellia sinensis]
Deutzia parviflora	TRINITY_DN154_c0_g1	[J]	Translation, ribosomal structure and biogenesis	Molecular Function: mRNA binding (GO:0003729);; Molecular Function: structural constituent of ribosome (GO:0003735);; Cellular Component: cell wall (GO:0005618);; Cellular Component: vacuolar membrane (GO:0005774);; Cellular Component: cytosol (GO:0005829);; Cellular Component: plasma membrane (GO:0005886);; Biological Process: translation (GO:0006412);; Cellular Component: plasmodesma (GO:000950…	K02989|1e-123|csv:101209436|K02989 RP-S5e; small subunit ribosomal protein S5e	[J]	Translation, ribosomal structure and biogenesis	Ribosomal protein S7p/S5e	40S ribosomal protein S5-1 OS=Arabidopsis thaliana OX=3702 GN=RPS5A PE=1 SV=1	40S ribosomal protein S5-like [Camellia sinensis]
Deutzia parviflora	TRINITY_DN1913_c0_g2	[C]	Energy production and conversion	Cellular Component: chloroplast inner membrane (GO:0009706);; Biological Process: protein transport (GO:0015031);; Cellular Component: integral component of membrane (GO:0016021);;	--|0.0|nto:NitoCp101|hypothetical protein	--	--	Ycf1;; Proton-conducting membrane transporter;; Respiratory-chain NADH dehydrogenase, 49 Kd subunit;; Cytochrome C assembly protein;; NADH dehydrogenase;; NADH-ubiquinone/plastoquinone oxidoreductase chain 6;; 4Fe-4S binding domain;; 4Fe-4S dicluster domain;; 4Fe-4S double cluster binding domain;; 4Fe-4S dicluster domain;; 4Fe-4S dicluster domain;; 4Fe-4S binding domain;; 4Fe-4S dicluster domain;…	Protein TIC 214 OS=Nicotiana tomentosiformis OX=4098 GN=TIC214 PE=3 SV=1	Ycf1 (chloroplast) [Deutzia compacta] QEJ87466.1 Ycf1 (chloroplast) [Deutzia compacta]
Deutzia parviflora	TRINITY_DN6225_c0_g1	[R]	General function prediction only	Cellular Component: nucleus (GO:0005634);; Cellular Component: cytoplasm (GO:0005737);; Cellular Component: endoplasmic reticulum (GO:0005783);; Biological Process: defense response to bacterium, incompatible interaction (GO:0009816);; Cellular Component: integral component of membrane (GO:0016021);; Biological Process: negative regulation of defense response (GO:0031348);; Molecular Function: pr…	--|0.0|vvi:100264606|hypothetical protein	[R]	General function prediction only	Tetratricopeptide repeat;; Tetratricopeptide repeat;; Tetratricopeptide repeat;; TPR repeat;; Tetratricopeptide repeat;; Tetratricopeptide repeat;; Tetratricopeptide repeat;; Tetratricopeptide repeat;; Tetratricopeptide repeat;; Tetratricopeptide repeat;; Tetratricopeptide repeat;; Tetratricopeptide repeat;; Anaphase-promoting complex, cyclosome, subunit 3	Suppressor of RPS4-RLD 1 OS=Arabidopsis thaliana OX=3702 GN=SRFR1 PE=1 SV=1	hypothetical protein F0562_013018 [Nyssa sinensis]
Deutzia parviflora	TRINITY_DN83_c0_g1	[OU]	--	Molecular Function: serine-type endopeptidase activity (GO:0004252);; Cellular Component: chloroplast (GO:0009507);; Cellular Component: plastid stroma (GO:0009532);; Cellular Component: chloroplast thylakoid membrane (GO:0009535);; Cellular Component: chloroplast stroma (GO:0009570);; Cellular Component: thylakoid (GO:0009579);; Biological Process: chloroplast organization (GO:0009658);; Cellula…	K01358|1e-146|tcc:18606957|K01358 clpP; ATP-dependent Clp protease, protease subunit [EC:3.4.21.92]	[O]	Posttranslational modification, protein turnover, chaperones	Clp protease	ATP-dependent Clp protease proteolytic subunit 4, chloroplastic OS=Arabidopsis thaliana OX=3702 GN=CLPP4 PE=1 SV=1	PREDICTED: ATP-dependent Clp protease proteolytic subunit 4, chloroplastic [Theobroma cacao]
Deutzia parviflora	TRINITY_DN78_c1_g1	[CP]	--	Cellular Component: mitochondrial inner membrane (GO:0005743);; Molecular Function: NADH dehydrogenase (ubiquinone) activity (GO:0008137);; Cellular Component: integral component of membrane (GO:0016021);; Biological Process: ATP synthesis coupled electron transport (GO:0042773);; Cellular Component: respiratory chain (GO:0070469);;	--|0.0|ini:IPN_mp17|hypothetical protein	[A]	RNA processing and modification	Type II intron maturase;; Reverse transcriptase (RNA-dependent DNA polymerase);; NADH-Ubiquinone oxidoreductase (complex I), chain 5 N-terminus;; Proton-conducting membrane transporter;; NADH dehydrogenase	NADH-ubiquinone oxidoreductase chain 5 OS=Triticum aestivum OX=4565 GN=ND5 PE=3 SV=1	maturase (mitochondrion) [Panax ginseng]
Deutzia parviflora	TRINITY_DN1956_c0_g1	[C]	Energy production and conversion	Cellular Component: mitochondrial inner membrane (GO:0005743);; Biological Process: mitochondrial electron transport, ubiquinol to cytochrome c (GO:0006122);; Molecular Function: ubiquinol-cytochrome-c reductase activity (GO:0008121);; Molecular Function: electron transfer activity (GO:0009055);; Cellular Component: respiratory chain complex III (GO:0045275);; Molecular Function: metal ion bindin…	K00412|0.0|spen:107014482|K00412 CYTB; ubiquinol-cytochrome c reductase cytochrome b subunit	[C]	Energy production and conversion	Cytochrome b/b6/petB;; Cytochrome b(N-terminal)/b6/petB;; Cytochrome b(C-terminal)/b6/petD;; Ribosomal protein S14p/S29e	Cytochrome b OS=Zea mays OX=4577 GN=MT-CYB PE=3 SV=2	apocytochrome b (mitochondrion) [Pentas lanceolata]
Deutzia parviflora	TRINITY_DN2095_c0_g1	[J]	Translation, ribosomal structure and biogenesis	Molecular Function: structural constituent of ribosome (GO:0003735);; Cellular Component: ribosome (GO:0005840);; Biological Process: translation (GO:0006412);; Cellular Component: chloroplast (GO:0009507);; Molecular Function: rRNA binding (GO:0019843);;	K02887|4e-80|dcr:108211795|K02887 RP-L20; large subunit ribosomal protein L20	[J]	Translation, ribosomal structure and biogenesis	Ribosomal protein L20	50S ribosomal protein L20, chloroplastic OS=Chlorella vulgaris OX=3077 GN=rpl20 PE=3 SV=2	uncharacterized protein LOC113783469 [Coffea eugenioides]
Deutzia parviflora	TRINITY_DN1719_c0_g1	[K]	Transcription	Cellular Component: DNA-directed RNA polymerase complex (GO:0000428);; Molecular Function: DNA binding (GO:0003677);; Molecular Function: DNA-directed 5'-3' RNA polymerase activity (GO:0003899);; Biological Process: transcription, DNA-templated (GO:0006351);; Cellular Component: chloroplast (GO:0009507);; Molecular Function: ribonucleoside binding (GO:0032549);;	--|0.0|vvi:ViviCp013|hypothetical protein	[K]	Transcription	RNA polymerase Rpb2, domain 6;; RNA polymerase Rpb2, domain 2;; RNA polymerase Rpb2, domain 3;; RNA polymerase Rpb2, domain 7;; RNA polymerase beta subunit;; RNA polymerase Rpb1, domain 2;; RNA polymerase Rpb1, domain 1;; RNA polymerase Rpb1, domain 5;; RNA polymerase Rpb1, domain 4;; RNA polymerase Rpb1, domain 1	DNA-directed RNA polymerase subunit beta OS=Vitis vinifera OX=29760 GN=rpoB PE=3 SV=1	RpoB (chloroplast) [Deutzia crassifolia]
Deutzia parviflora	TRINITY_DN24073_c0_g1	[C]	Energy production and conversion	Biological Process: transport (GO:0006810);; Molecular Function: NADH dehydrogenase (ubiquinone) activity (GO:0008137);; Cellular Component: chloroplast thylakoid membrane (GO:0009535);; Molecular Function: metal ion binding (GO:0046872);; Molecular Function: quinone binding (GO:0048038);; Molecular Function: 4 iron, 4 sulfur cluster binding (GO:0051539);;	--|1e-141|nnu:N623_p061|hypothetical protein	[C]	Energy production and conversion	NADH ubiquinone oxidoreductase, 20 Kd subunit;; Respiratory-chain NADH dehydrogenase, 30 Kd subunit;; NADH-ubiquinone/plastoquinone oxidoreductase, chain 3	NAD(P)H-quinone oxidoreductase subunit K, chloroplastic OS=Eucalyptus globulus subsp. globulus OX=71271 GN=ndhK PE=3 SV=2	putative NADH:ubiquinone/plastoquinone oxidoreductase, chain 3 (plastid) [Helianthus annuus] OTG07123.1 putative NADH:ubiquinone/plastoquinone oxidoreductase, chain 3 [Helianthus annuus] OTG10067.1 putative NADH:ubiquinone/plastoquinone oxidoreductase, chain 3 [Helianthus annuus] OTG21153.1 putative NADH:ubiquinone/plastoquinone oxidoreductase, chain 3 [Helianthus annuus] OTG34360.1 putative NADH…
Deutzia parviflora	TRINITY_DN1780_c0_g2	[J]	Translation, ribosomal structure and biogenesis	Molecular Function: structural constituent of ribosome (GO:0003735);; Cellular Component: mitochondrion (GO:0005739);; Cellular Component: mitochondrial large ribosomal subunit (GO:0005762);; Biological Process: translation (GO:0006412);; Molecular Function: large ribosomal subunit rRNA binding (GO:0070180);;	K02874|5e-86|sind:105175745|K02874 RP-L14; large subunit ribosomal protein L14	[J]	Translation, ribosomal structure and biogenesis	Ribosomal protein L14p/L23e;; Sugar (and other) transporter	50S ribosomal protein HLP, mitochondrial OS=Arabidopsis thaliana OX=3702 GN=HLP PE=2 SV=1	hypothetical protein F0562_035402 [Nyssa sinensis]
Deutzia parviflora	TRINITY_DN4772_c0_g1	[R]	General function prediction only	Biological Process: protein O-linked glycosylation (GO:0006493);; Biological Process: multicellular organism development (GO:0007275);; Molecular Function: transferase activity, transferring glycosyl groups (GO:0016757);;	--|0.0|vvi:100252760|hypothetical protein	[R]	General function prediction only	Tetratricopeptide repeat;; Tetratricopeptide repeat;; Tetratricopeptide repeat;; Tetratricopeptide repeat;; TPR repeat;; Tetratricopeptide repeat;; Tetratricopeptide repeat;; Tetratricopeptide repeat	Probable UDP-N-acetylglucosamine--peptide N-acetylglucosaminyltransferase SEC OS=Arabidopsis thaliana OX=3702 GN=SEC PE=2 SV=1	hypothetical protein F0562_013005 [Nyssa sinensis]
Deutzia parviflora	TRINITY_DN1913_c0_g3	[C]	Energy production and conversion	Biological Process: transport (GO:0006810);; Molecular Function: NADH dehydrogenase (ubiquinone) activity (GO:0008137);; Cellular Component: chloroplast thylakoid membrane (GO:0009535);; Cellular Component: integral component of membrane (GO:0016021);; Biological Process: ATP synthesis coupled electron transport (GO:0042773);; Molecular Function: quinone binding (GO:0048038);;	K05573|1e-169|bna:111207035|K05573 ndhB; NAD(P)H-quinone oxidoreductase subunit 2 [EC:7.1.1.2]	[C]	Energy production and conversion	Proton-conducting membrane transporter;; Proton-conducting membrane transporter;; Ribosomal protein S7p/S5e	NAD(P)H-quinone oxidoreductase subunit 2 A, chloroplastic OS=Coffea arabica OX=13443 GN=ndhB1 PE=3 SV=1	NADH-plastoquinone oxidoreductase subunit 2 (plastid) [Plukenetia volubilis]
Deutzia parviflora	TRINITY_DN32228_c0_g1	--	--	Cellular Component: chloroplast inner membrane (GO:0009706);; Biological Process: proton transmembrane transport (GO:0015992);; Cellular Component: integral component of membrane (GO:0016021);;	--|0.0|qsu:111986617|hypothetical protein	--	--	CemA family	Chloroplast envelope membrane protein OS=Rhodomonas salina OX=52970 GN=cemA PE=3 SV=1	hypothetical protein F0562_013371 [Nyssa sinensis]
Deutzia parviflora	TRINITY_DN1725_c0_g1	[C]	Energy production and conversion	Cellular Component: mitochondrion (GO:0005739);; Cellular Component: mitochondrial respiratory chain complex I (GO:0005747);; Molecular Function: NADH dehydrogenase (ubiquinone) activity (GO:0008137);; Molecular Function: zinc ion binding (GO:0008270);; Molecular Function: quinone binding (GO:0048038);; Molecular Function: 4 iron, 4 sulfur cluster binding (GO:0051539);;	K03940|1e-138|jre:109009058|K03940 NDUFS7; NADH dehydrogenase (ubiquinone) Fe-S protein 7 [EC:7.1.1.2 1.6.99.3]	[C]	Energy production and conversion	NADH ubiquinone oxidoreductase, 20 Kd subunit	NADH dehydrogenase [ubiquinone] iron-sulfur protein 7, mitochondrial OS=Arabidopsis thaliana OX=3702 GN=At5g11770 PE=1 SV=1	hypothetical protein TEA_000305 [Camellia sinensis var. sinensis]
Deutzia parviflora	TRINITY_DN339_c1_g2	--	--	Molecular Function: RNA binding (GO:0003723);; Biological Process: mRNA processing (GO:0006397);; Biological Process: tRNA processing (GO:0008033);; Cellular Component: chloroplast (GO:0009507);;	--|0.0|vvi:ViviCp002|hypothetical protein	--	--	MatK/TrnK amino terminal region;; Type II intron maturase;; Photosynthetic reaction centre protein;; Ribosomal Proteins L2, C-terminal domain;; Ribosomal Proteins L2, RNA binding domain;; Ribosomal protein L23;; Plant protein of unknown function (DUF825)	Maturase K OS=Hydrangea macrophylla OX=23110 GN=matK PE=3 SV=1	maturase K (chloroplast) [Deutzia rubens]
Deutzia parviflora	TRINITY_DN16668_c0_g1	[R]	General function prediction only	Cellular Component: nucleus (GO:0005634);; Cellular Component: anaphase-promoting complex (GO:0005680);; Cellular Component: spindle (GO:0005819);; Biological Process: mitotic cell cycle (GO:0007067);; Biological Process: regulation of mitotic cell cycle (GO:0007346);; Cellular Component: cell plate (GO:0009504);; Biological Process: response to auxin (GO:0009733);; Biological Process: root meris…	K03350|0.0|qsu:111990211|K03350 APC3; anaphase-promoting complex subunit 3	[D]	Cell cycle control, cell division, chromosome partitioning	Tetratricopeptide repeat;; Tetratricopeptide repeat;; Tetratricopeptide repeat;; Tetratricopeptide repeat	Cell division cycle protein 27 homolog B OS=Arabidopsis thaliana OX=3702 GN=CDC27B PE=1 SV=1	cell division cycle protein 27 homolog B [Camellia sinensis]
Deutzia parviflora	TRINITY_DN3281_c0_g1	[O]	Posttranslational modification, protein turnover, chaperones	Biological Process: protein O-linked glycosylation (GO:0006493);; Biological Process: multicellular organism development (GO:0007275);; Molecular Function: transferase activity, transferring glycosyl groups (GO:0016757);;	K09667|0.0|sind:105166471|K09667 OGT; protein O-GlcNAc transferase [EC:2.4.1.255]	[GOT]	--	Glycosyl transferase family 41;; Tetratricopeptide repeat;; TPR repeat;; Tetratricopeptide repeat;; Tetratricopeptide repeat;; Tetratricopeptide repeat;; Tetratricopeptide repeat;; Tetratricopeptide repeat;; Tetratricopeptide repeat;; Tetratricopeptide repeat;; Tetratricopeptide repeat;; Tetratricopeptide repeat;; Tetratricopeptide repeat;; Tetratricopeptide repeat;; MalT-like TPR region;; Tetrat…	Probable UDP-N-acetylglucosamine--peptide N-acetylglucosaminyltransferase SEC OS=Arabidopsis thaliana OX=3702 GN=SEC PE=2 SV=1	probable UDP-N-acetylglucosamine--peptide N-acetylglucosaminyltransferase SEC [Camellia sinensis]
Deutzia parviflora	TRINITY_DN1719_c0_g5	[J]	Translation, ribosomal structure and biogenesis	Molecular Function: RNA binding (GO:0003723);; Molecular Function: structural constituent of ribosome (GO:0003735);; Cellular Component: mitochondrion (GO:0005739);; Cellular Component: ribosome (GO:0005840);; Biological Process: translation (GO:0006412);;	--|0.0|vvi:ViviM_p061|hypothetical protein	--	--	Ribosomal protein S3, C-terminal domain;; Ribosomal protein L16p/L10e	Ribosomal protein S3, mitochondrial OS=Petunia hybrida OX=4102 GN=YRPS3 PE=2 SV=1	hypothetical protein FH972_025339 [Carpinus fangiana]
Deutzia parviflora	TRINITY_DN1171_c0_g1	[J]	Translation, ribosomal structure and biogenesis	Molecular Function: structural constituent of ribosome (GO:0003735);; Cellular Component: mitochondrion (GO:0005739);; Cellular Component: chloroplast (GO:0009507);; Cellular Component: plastid (GO:0009536);; Cellular Component: small ribosomal subunit (GO:0015935);; Biological Process: mitochondrial translation (GO:0032543);;	K02959|1e-82|dcr:108209881|K02959 RP-S16; small subunit ribosomal protein S16	[J]	Translation, ribosomal structure and biogenesis	Ribosomal protein S16	30S ribosomal protein S16-2, chloroplastic/mitochondrial OS=Arabidopsis thaliana OX=3702 GN=RPS16-2 PE=2 SV=1	PREDICTED: 30S ribosomal protein S16-like [Daucus carota subsp. sativus]
Deutzia parviflora	TRINITY_DN1725_c0_g2	[C]	Energy production and conversion	Cellular Component: mitochondrion (GO:0005739);; Molecular Function: NADH dehydrogenase (ubiquinone) activity (GO:0008137);; Molecular Function: metal ion binding (GO:0046872);; Molecular Function: quinone binding (GO:0048038);; Molecular Function: 4 iron, 4 sulfur cluster binding (GO:0051539);; Cellular Component: respiratory chain (GO:0070469);;	K03940|1e-136|lsv:111882440|K03940 NDUFS7; NADH dehydrogenase (ubiquinone) Fe-S protein 7 [EC:7.1.1.2 1.6.99.3]	[C]	Energy production and conversion	NADH ubiquinone oxidoreductase, 20 Kd subunit	NADH dehydrogenase [ubiquinone] iron-sulfur protein 7, mitochondrial OS=Brassica oleracea OX=3712 PE=2 SV=1	NADH dehydrogenase [ubiquinone] iron-sulfur protein like [Actinidia chinensis var. chinensis]
Deutzia parviflora	TRINITY_DN2501_c0_g1	--	--	Cellular Component: photosystem II (GO:0009523);; Cellular Component: chloroplast thylakoid membrane (GO:0009535);; Biological Process: photosynthetic electron transport in photosystem II (GO:0009772);; Cellular Component: integral component of membrane (GO:0016021);; Molecular Function: chlorophyll binding (GO:0016168);; Biological Process: protein-chromophore linkage (GO:0018298);; Molecular Fu…	--|0.0|ccaj:BKH98_gp036|hypothetical protein	--	--	Photosystem II protein;; Bacterial RNA polymerase, alpha chain C terminal domain;; RNA polymerase Rpb3/RpoA insert domain;; RNA polymerase Rpb3/Rpb11 dimerisation domain;; Cytochrome b(C-terminal)/b6/petD;; Cytochrome b/b6/petB;; Cytochrome b(N-terminal)/b6/petB;; Ribosomal protein S11;; Ribosomal protein S8;; Ribosomal protein L14p/L23e;; Ribosomal protein L16p/L10e;; Ribosomal protein L20;; Rib…	Photosystem II CP47 reaction center protein OS=Vitis vinifera OX=29760 GN=psbB PE=3 SV=1	PsbB (chloroplast) [Philadelphus calvescens] YP_009698901.1 PsbB (chloroplast) [Carpenteria californica] AUF33370.1 PsbB (chloroplast) [Deutzia crassifolia] QEJ86038.1 PsbB (chloroplast) [Carpenteria californica] QEJ87141.1 PsbB (chloroplast) [Philadelphus calvescens]
Deutzia parviflora	TRINITY_DN12590_c0_g1	[OU]	--	Molecular Function: serine-type endopeptidase activity (GO:0004252);; Cellular Component: chloroplast (GO:0009507);;	--|0.0|dcr:108228084|hypothetical protein	[O]	Posttranslational modification, protein turnover, chaperones	Clp protease	ATP-dependent Clp protease proteolytic subunit-related protein 3, chloroplastic OS=Arabidopsis thaliana OX=3702 GN=CLPR3 PE=1 SV=1	hypothetical protein F0562_029317 [Nyssa sinensis]
Deutzia parviflora	TRINITY_DN23660_c2_g2	[O]	Posttranslational modification, protein turnover, chaperones	Cellular Component: mitochondrial inner membrane (GO:0005743);; Molecular Function: heme transporter activity (GO:0015232);; Cellular Component: integral component of membrane (GO:0016021);; Biological Process: cytochrome complex assembly (GO:0017004);; Molecular Function: heme binding (GO:0020037);;	--|1e-123|boe:BroleMp038|hypothetical protein	--	--	Cytochrome C assembly protein	Cytochrome c biogenesis CcmF N-terminal-like mitochondrial protein 2 (Fragment) OS=Arabidopsis thaliana OX=3702 GN=CCMFN2 PE=1 SV=2	cytochrome c maturation protein CcmFN (mitochondrion) [Asclepias syriaca] AGZ63047.1 cytochrome c maturation protein CcmFN (mitochondrion) (mitochondrion) [Asclepias syriaca]
Deutzia parviflora	TRINITY_DN4764_c0_g1	[R]	General function prediction only	Molecular Function: DNA binding (GO:0003677);; Cellular Component: cytoplasm (GO:0005737);; Biological Process: transcription, DNA-templated (GO:0006351);; Biological Process: regulation of transcription, DNA-templated (GO:0006355);; Cellular Component: Ski complex (GO:0055087);; Biological Process: nuclear-transcribed mRNA catabolic process, 3'-5' exonucleolytic nonsense-mediated decay (GO:00704…	K12600|0.0|vvi:100259801|K12600 SKI3; superkiller protein 3	[A]	RNA processing and modification	TPR repeat;; Tetratricopeptide repeat;; Tetratricopeptide repeat;; Tetratricopeptide repeat;; Tetratricopeptide repeat;; Tetratricopeptide repeat;; Tetratricopeptide repeat;; Tetratricopeptide repeat;; Tetratricopeptide repeat	Tetratricopeptide repeat protein SKI3 OS=Arabidopsis thaliana OX=3702 GN=SKI3 PE=1 SV=1	hypothetical protein F0562_017884 [Nyssa sinensis]
Deutzia parviflora	TRINITY_DN2003_c1_g1	[R]	General function prediction only	Biological Process: protein O-linked glycosylation (GO:0006493);; Biological Process: multicellular organism development (GO:0007275);; Molecular Function: transferase activity, transferring glycosyl groups (GO:0016757);;	K15201|0.0|vvi:100257006|K15201 GTP3C3; general transcription factor 3C polypeptide 3 (transcription factor C subunit 4)	[K]	Transcription	Tetratricopeptide repeat;; Tetratricopeptide repeat;; Tetratricopeptide repeat;; Tetratricopeptide repeat;; Tetratricopeptide repeat;; Tetratricopeptide repeat;; Tetratricopeptide repeat;; Tetratricopeptide repeat;; Tetratricopeptide repeat;; Tetratricopeptide repeat;; TPR repeat;; Tetratricopeptide repeat	Probable UDP-N-acetylglucosamine--peptide N-acetylglucosaminyltransferase SEC OS=Arabidopsis thaliana OX=3702 GN=SEC PE=2 SV=1	general transcription factor 3C polypeptide 3 isoform X3 [Camellia sinensis]
Deutzia parviflora	TRINITY_DN13253_c0_g1	[R]	General function prediction only	Cellular Component: nucleus (GO:0005634);; Biological Process: mitotic cell cycle (GO:0007067);; Biological Process: phloem or xylem histogenesis (GO:0010087);; Biological Process: protein ubiquitination (GO:0016567);; Biological Process: regulation of DNA endoreduplication (GO:0032875);; Biological Process: cell division (GO:0051301);;	K03353|0.0|nnu:104609746|K03353 APC6; anaphase-promoting complex subunit 6	[DO]	--	Tetratricopeptide repeat;; Tetratricopeptide repeat;; Anaphase-promoting complex, cyclosome, subunit 3;; Tetratricopeptide repeat;; Tetratricopeptide repeat;; Tetratricopeptide repeat;; Tetratricopeptide repeat;; Tetratricopeptide repeat;; Tetratricopeptide repeat;; Tetratricopeptide repeat;; TPR repeat;; Tetratricopeptide repeat	Anaphase-promoting complex subunit 6 OS=Arabidopsis thaliana OX=3702 GN=APC6 PE=2 SV=1	hypothetical protein F0562_010562 [Nyssa sinensis]
Deutzia parviflora	TRINITY_DN11183_c0_g1	[C]	Energy production and conversion	Cellular Component: mitochondrial inner membrane (GO:0005743);; Molecular Function: NADH dehydrogenase (ubiquinone) activity (GO:0008137);; Cellular Component: integral component of membrane (GO:0016021);; Cellular Component: respiratory chain (GO:0070469);;	--|1e-156|bvg:BevupMp030|hypothetical protein	[C]	Energy production and conversion	Proton-conducting membrane transporter;; Proton-conducting membrane transporter	NADH-ubiquinone oxidoreductase chain 2 OS=Beta vulgaris OX=161934 GN=ND2 PE=3 SV=2	NADH-Ubiquinone/plastoquinone complex I protein [Prunus dulcis]
Deutzia parviflora	TRINITY_DN1719_c0_g4	[C]	Energy production and conversion	Molecular Function: RNA binding (GO:0003723);; Molecular Function: structural constituent of ribosome (GO:0003735);; Cellular Component: mitochondrion (GO:0005739);; Cellular Component: ribosome (GO:0005840);; Biological Process: translation (GO:0006412);;	--|1e-119|cann:KY47_p013|hypothetical protein	--	--	Ribosomal protein S19;; Cystatin domain;; Aspartic acid proteinase inhibitor;; Mitochondrial ATP synthase B chain precursor (ATP-synt_B);; NADH-ubiquinone/plastoquinone oxidoreductase chain 4L	Ribosomal protein S3, mitochondrial OS=Oenothera berteroana OX=3950 GN=RPS3 PE=3 SV=2	ribosomal protein S3 (mitochondrion) [Rhazya stricta] AIB08823.1 ribosomal protein S3 (mitochondrion) [Rhazya stricta]
Deutzia parviflora	TRINITY_DN4076_c0_g1	[J]	Translation, ribosomal structure and biogenesis	Biological Process: ribosomal small subunit assembly (GO:0000028);; Biological Process: maturation of SSU-rRNA from tricistronic rRNA transcript (SSU-rRNA, 5.8S rRNA, LSU-rRNA) (GO:0000462);; Molecular Function: mRNA binding (GO:0003729);; Molecular Function: structural constituent of ribosome (GO:0003735);; Cellular Component: nucleolus (GO:0005730);; Biological Process: translation (GO:0006412)…	K02955|8e-49|fve:101298237|K02955 RP-S14e; small subunit ribosomal protein S14e	[J]	Translation, ribosomal structure and biogenesis	Ribosomal protein S11	40S ribosomal protein S14-2 OS=Arabidopsis thaliana OX=3702 GN=RPS14B PE=1 SV=1	40S ribosomal protein like, partial [Actinidia chinensis var. chinensis]
Deutzia parviflora	TRINITY_DN11990_c0_g1	[J]	Translation, ribosomal structure and biogenesis	Molecular Function: structural constituent of ribosome (GO:0003735);; Cellular Component: mitochondrion (GO:0005739);; Cellular Component: mitochondrial large ribosomal subunit (GO:0005762);; Biological Process: mitochondrial translation (GO:0032543);;	--|1e-100|ccav:112520520|hypothetical protein	[J]	Translation, ribosomal structure and biogenesis	Ribosomal Proteins L2, C-terminal domain	60S ribosomal protein L2, mitochondrial OS=Oryza sativa subsp. japonica OX=39947 GN=RPL2 PE=2 SV=2	uncharacterized protein LOC112520520 isoform X2 [Cynara cardunculus var. scolymus] XP_024984743.1 uncharacterized protein LOC112520520 isoform X2 [Cynara cardunculus var. scolymus] KVI00494.1 Ribosomal protein L2 [Cynara cardunculus var. scolymus]
Deutzia parviflora	TRINITY_DN1719_c1_g1	[J]	Translation, ribosomal structure and biogenesis	Molecular Function: structural constituent of ribosome (GO:0003735);; Cellular Component: mitochondrion (GO:0005739);; Cellular Component: mitochondrial large ribosomal subunit (GO:0005762);; Biological Process: mitochondrial translation (GO:0032543);;	--|6e-47|qsu:111997580|hypothetical protein	[J]	Translation, ribosomal structure and biogenesis	Ribosomal Proteins L2, C-terminal domain;; Ribosomal protein S19	60S ribosomal protein L2, mitochondrial OS=Oryza sativa subsp. japonica OX=39947 GN=RPL2 PE=2 SV=2	ribosomal protein large subunit 2 [Gossypium australe]
Deutzia parviflora	TRINITY_DN10124_c0_g2	[C]	Energy production and conversion	Cellular Component: mitochondrial inner membrane (GO:0005743);; Molecular Function: NADH dehydrogenase (ubiquinone) activity (GO:0008137);; Cellular Component: respiratory chain (GO:0070469);;	--|1e-130|ath:DA397_mgp38|hypothetical protein	[C]	Energy production and conversion	Respiratory-chain NADH dehydrogenase, 30 Kd subunit	NADH dehydrogenase [ubiquinone] iron-sulfur protein 3 OS=Arabidopsis thaliana OX=3702 GN=NAD9 PE=1 SV=2	hypothetical protein AXX17_ATUG02840 (mitochondrion) [Arabidopsis thaliana]
Deutzia parviflora	TRINITY_DN1984_c0_g1	[OU]	--	Molecular Function: serine-type endopeptidase activity (GO:0004252);; Cellular Component: chloroplast (GO:0009507);; Cellular Component: plastid stroma (GO:0009532);; Cellular Component: chloroplast thylakoid (GO:0009534);; Cellular Component: chloroplast stroma (GO:0009570);; Cellular Component: thylakoid (GO:0009579);; Cellular Component: chloroplastic endopeptidase Clp complex (GO:0009840);; C…	K01358|0.0|tcc:18613705|K01358 clpP; ATP-dependent Clp protease, protease subunit [EC:3.4.21.92]	[O]	Posttranslational modification, protein turnover, chaperones	Clp protease	ATP-dependent Clp protease proteolytic subunit 5, chloroplastic OS=Arabidopsis thaliana OX=3702 GN=CLPP5 PE=1 SV=1	hypothetical protein F0562_000763 [Nyssa sinensis]
Deutzia parviflora	TRINITY_DN4778_c0_g1	[R]	General function prediction only	Molecular Function: calcium ion binding (GO:0005509);; Cellular Component: endosome (GO:0005768);; Cellular Component: Golgi apparatus (GO:0005794);; Cellular Component: trans-Golgi network (GO:0005802);; Cellular Component: plasma membrane (GO:0005886);; Cellular Component: plasmodesma (GO:0009506);; Molecular Function: transferase activity, transferring glycosyl groups (GO:0016757);;	--|0.0|sly:101252387|hypothetical protein	[R]	General function prediction only	Tetratricopeptide repeat;; Tetratricopeptide repeat;; Tetratricopeptide repeat;; TPR repeat;; Tetratricopeptide repeat;; Tetratricopeptide repeat;; Tetratricopeptide repeat;; Tetratricopeptide repeat;; Tetratricopeptide repeat;; Tetratricopeptide repeat;; Tetratricopeptide repeat;; Anaphase-promoting complex, cyclosome, subunit 3;; Tetratricopeptide repeat	Uncharacterized TPR repeat-containing protein At1g05150 OS=Arabidopsis thaliana OX=3702 GN=At1g05150 PE=1 SV=1	Tetratricopeptide repeat protein [Actinidia chinensis var. chinensis]
Deutzia parviflora	TRINITY_DN5116_c0_g1	[R]	General function prediction only	Cellular Component: nucleus (GO:0005634);; Cellular Component: cytosol (GO:0005829);; Biological Process: protein glycosylation (GO:0006486);; Biological Process: cytokinin-activated signaling pathway (GO:0009736);; Biological Process: gibberellic acid mediated signaling pathway (GO:0009740);; Biological Process: negative regulation of gibberellic acid mediated signaling pathway (GO:0009938);; Mo…	K09667|0.0|nsy:104247379|K09667 OGT; protein O-GlcNAc transferase [EC:2.4.1.255]	[GOT]	--	Tetratricopeptide repeat;; TPR repeat;; Tetratricopeptide repeat;; Tetratricopeptide repeat;; Tetratricopeptide repeat;; Tetratricopeptide repeat;; Tetratricopeptide repeat;; Tetratricopeptide repeat;; Tetratricopeptide repeat;; Glycosyl transferase family 41;; Tetratricopeptide repeat;; Tetratricopeptide repeat;; Tetratricopeptide repeat;; Tetratricopeptide repeat;; Est1 DNA/RNA binding domain;;…	Probable UDP-N-acetylglucosamine--peptide N-acetylglucosaminyltransferase SPINDLY OS=Solanum lycopersicum OX=4081 GN=SPY PE=2 SV=1	hypothetical protein F0562_016023 [Nyssa sinensis]
Deutzia parviflora	TRINITY_DN2184_c0_g1	[OU]	--	Biological Process: response to reactive oxygen species (GO:0000302);; Molecular Function: serine-type endopeptidase activity (GO:0004252);; Cellular Component: chloroplast (GO:0009507);; Cellular Component: plastid stroma (GO:0009532);; Cellular Component: plastid (GO:0009536);; Cellular Component: chloroplast stroma (GO:0009570);; Cellular Component: chloroplast envelope (GO:0009941);; Biologic…	K01358|1e-172|nta:107790385|K01358 clpP; ATP-dependent Clp protease, protease subunit [EC:3.4.21.92]	[O]	Posttranslational modification, protein turnover, chaperones	Clp protease	ATP-dependent Clp protease proteolytic subunit-related protein 4, chloroplastic OS=Arabidopsis thaliana OX=3702 GN=CLPR4 PE=1 SV=1	hypothetical protein F0562_007899 [Nyssa sinensis]
Deutzia parviflora	TRINITY_DN481_c0_g1	[J]	Translation, ribosomal structure and biogenesis	Molecular Function: structural constituent of ribosome (GO:0003735);; Cellular Component: nucleolus (GO:0005730);; Biological Process: translation (GO:0006412);; Cellular Component: cytosolic large ribosomal subunit (GO:0022625);; Molecular Function: large ribosomal subunit rRNA binding (GO:0070180);;	K02894|6e-97|spen:107029324|K02894 RP-L23e; large subunit ribosomal protein L23e	[J]	Translation, ribosomal structure and biogenesis	Ribosomal protein L14p/L23e	60S ribosomal protein L23 OS=Arabidopsis thaliana OX=3702 GN=RPL23A PE=2 SV=3	hypothetical protein CARUB_v10014805mg, partial [Capsella rubella]
Deutzia parviflora	TRINITY_DN12881_c1_g1	--	--	Molecular Function: ATP binding (GO:0005524);; Cellular Component: chloroplast stroma (GO:0009570);;	--|0.0|tcc:ThcaC_p080|hypothetical protein	--	--	Plant protein of unknown function (DUF825)	Protein Ycf2 OS=Carica papaya OX=3649 GN=ycf2-A PE=3 SV=1	Ycf2 (chloroplast) [Deutzia compacta] YP_009699599.1 Ycf2 (chloroplast) [Deutzia compacta] QEJ87464.1 Ycf2 (chloroplast) [Deutzia compacta] QEJ87465.1 Ycf2 (chloroplast) [Deutzia compacta]
Deutzia parviflora	TRINITY_DN2829_c1_g1	[R]	General function prediction only	Molecular Function: peroxisome matrix targeting signal-1 binding (GO:0005052);; Cellular Component: peroxisomal membrane (GO:0005778);; Cellular Component: cytosol (GO:0005829);; Biological Process: protein targeting to peroxisome (GO:0006625);; Biological Process: response to auxin (GO:0009733);; Biological Process: protein import into peroxisome matrix, docking (GO:0016560);;	K13342|0.0|oeu:111407132|K13342 PEX5; peroxin-5	[R]	General function prediction only	Tetratricopeptide repeat;; TPR repeat;; Tetratricopeptide repeat;; Tetratricopeptide repeat;; Tetratricopeptide repeat;; Tetratricopeptide repeat;; Tetratricopeptide repeat;; Tetratricopeptide repeat;; Tetratricopeptide repeat;; Tetratricopeptide repeat	Peroxisome biogenesis protein 5 OS=Arabidopsis thaliana OX=3702 GN=PEX5 PE=1 SV=1	Peroxisome biogenesis protein [Actinidia chinensis var. chinensis]
Deutzia parviflora	TRINITY_DN3262_c0_g1	--	--	Cellular Component: photosystem I (GO:0009522);; Cellular Component: chloroplast thylakoid membrane (GO:0009535);; Biological Process: photosynthesis (GO:0015979);; Cellular Component: integral component of membrane (GO:0016021);; Molecular Function: chlorophyll binding (GO:0016168);; Molecular Function: oxidoreductase activity (GO:0016491);; Biological Process: protein-chromophore linkage (GO:00…	K02690|0.0|mtr:MTR_3g035600|K02690 psaB; photosystem I P700 chlorophyll a apoprotein A2	--	--	Photosystem I psaA/psaB protein;; Photosystem I psaA/psaB protein;; Ribosomal protein S14p/S29e;; Tetratricopeptide repeat;; Tetratricopeptide repeat;; Tetratricopeptide repeat;; Tetratricopeptide repeat;; TPR repeat;; Tetratricopeptide repeat	Photosystem I P700 chlorophyll a apoprotein A1 OS=Panax ginseng OX=4054 GN=psaA PE=3 SV=1	photosystem I P700 chlorophyll A apoprotein A2 [Medicago truncatula]
Deutzia parviflora	TRINITY_DN24012_c0_g2	[J]	Translation, ribosomal structure and biogenesis	Molecular Function: structural constituent of ribosome (GO:0003735);; Cellular Component: mitochondrion (GO:0005739);; Cellular Component: ribosome (GO:0005840);; Molecular Function: rRNA binding (GO:0019843);; Biological Process: positive regulation of translational fidelity (GO:0045903);;	K02986|0.0|nau:109236427|K02986 RP-S4; small subunit ribosomal protein S4	--	--	S4 domain	Ribosomal protein S4, mitochondrial OS=Arabidopsis thaliana OX=3702 GN=RPS4 PE=2 SV=2	ribosomal protein S4, partial (mitochondrion) [Nicotiana tabacum]
Deutzia parviflora	TRINITY_DN16083_c0_g1	[J]	Translation, ribosomal structure and biogenesis	Molecular Function: structural constituent of ribosome (GO:0003735);; Cellular Component: ribosome (GO:0005840);; Biological Process: translation (GO:0006412);; Cellular Component: chloroplast (GO:0009507);;	K02919|2e-45|jre:109010751|K02919 RP-L36; large subunit ribosomal protein L36	[J]	Translation, ribosomal structure and biogenesis	Ribosomal protein L36	50S ribosomal protein L36, chloroplastic OS=Mesostigma viride OX=41882 GN=rpl36 PE=3 SV=1	uncharacterized protein LOC114301957 [Camellia sinensis]
Deutzia parviflora	TRINITY_DN4974_c1_g1	[OU]	--	Molecular Function: serine-type endopeptidase activity (GO:0004252);; Cellular Component: chloroplast (GO:0009507);; Cellular Component: plastid stroma (GO:0009532);; Cellular Component: chloroplast thylakoid (GO:0009534);; Cellular Component: chloroplast stroma (GO:0009570);; Cellular Component: chloroplastic endopeptidase Clp complex (GO:0009840);; Cellular Component: chloroplast envelope (GO:0…	K01358|1e-165|nto:104102173|K01358 clpP; ATP-dependent Clp protease, protease subunit [EC:3.4.21.92]	[O]	Posttranslational modification, protein turnover, chaperones	Clp protease	ATP-dependent Clp protease proteolytic subunit 3, chloroplastic OS=Arabidopsis thaliana OX=3702 GN=CLPP3 PE=1 SV=1	hypothetical protein F0562_005435 [Nyssa sinensis]
Deutzia parviflora	TRINITY_DN1721_c0_g1	[J]	Translation, ribosomal structure and biogenesis	Biological Process: cytoplasmic translation (GO:0002181);; Molecular Function: structural constituent of ribosome (GO:0003735);; Cellular Component: cytosolic large ribosomal subunit (GO:0022625);;	K02938|0.0|vvi:100258586|K02938 RP-L8e; large subunit ribosomal protein L8e	[J]	Translation, ribosomal structure and biogenesis	Ribosomal Proteins L2, C-terminal domain;; Ribosomal Proteins L2, RNA binding domain	60S ribosomal protein L8 OS=Solanum lycopersicum OX=4081 GN=RPL8 PE=2 SV=1	60S ribosomal protein L8 [Actinidia chinensis var. chinensis]
Deutzia parviflora	TRINITY_DN24012_c0_g1	[C]	Energy production and conversion	Molecular Function: NADH dehydrogenase (ubiquinone) activity (GO:0008137);; Cellular Component: integral component of membrane (GO:0016021);; Cellular Component: mitochondrial membrane (GO:0031966);; Cellular Component: respiratory chain (GO:0070469);;	--|1e-123|vvi:ViviM_p107|hypothetical protein	--	--	NADH-ubiquinone/plastoquinone oxidoreductase chain 6	NADH-ubiquinone oxidoreductase chain 6 OS=Arabidopsis thaliana OX=3702 GN=ND6 PE=2 SV=1	NADH dehydrogenase subunit 6 [Brassica napus] YP_009472110.2 NADH dehydrogenase subunit 6 (mitochondrion) [Arabidopsis thaliana] BAC98911.1 NADH dehydrogenase subunit 6 (mitochondrion) [Brassica napus] DAB41505.2 TPA_asm: NADH dehydrogenase subunit 6 (mitochondrion) [Arabidopsis thaliana]
Deutzia parviflora	TRINITY_DN18203_c0_g1	[CP]	--	Cellular Component: mitochondrial inner membrane (GO:0005743);; Molecular Function: NADH dehydrogenase (ubiquinone) activity (GO:0008137);; Cellular Component: integral component of membrane (GO:0016021);; Biological Process: ATP synthesis coupled electron transport (GO:0042773);; Cellular Component: respiratory chain (GO:0070469);;	--|0.0|bvg:BevupMp052|hypothetical protein	[C]	Energy production and conversion	Proton-conducting membrane transporter;; NADH dehydrogenase subunit 5 C-terminus	NADH-ubiquinone oxidoreductase chain 5 OS=Oenothera berteroana OX=3950 GN=ND5 PE=2 SV=2	NADH dehydrogenase subunit 5 [Citrullus lanatus] ACV96640.1 NADH dehydrogenase subunit 5 (mitochondrion) [Citrullus lanatus]
Deutzia parviflora	TRINITY_DN3121_c0_g1	[C]	Energy production and conversion	Cellular Component: mitochondrial inner membrane (GO:0005743);; Molecular Function: NADH dehydrogenase (ubiquinone) activity (GO:0008137);; Molecular Function: metal ion binding (GO:0046872);; Molecular Function: 4 iron, 4 sulfur cluster binding (GO:0051539);; Cellular Component: respiratory chain (GO:0070469);;	K03941|1e-146|oeu:111410064|K03941 NDUFS8; NADH dehydrogenase (ubiquinone) Fe-S protein 8 [EC:7.1.1.2 1.6.99.3]	[C]	Energy production and conversion	4Fe-4S binding domain;; 4Fe-4S dicluster domain;; 4Fe-4S double cluster binding domain;; 4Fe-4S dicluster domain;; 4Fe-4S dicluster domain;; 4Fe-4S dicluster domain;; 4Fe-4S dicluster domain;; 4Fe-4S binding domain;; 4Fe-4S binding domain;; 4Fe-4S binding domain	NADH dehydrogenase [ubiquinone] iron-sulfur protein 8, mitochondrial OS=Solanum tuberosum OX=4113 PE=1 SV=2	NADH dehydrogenase [ubiquinone] iron-sulfur protein 8, mitochondrial [Camellia sinensis] THG16168.1 hypothetical protein TEA_007238 [Camellia sinensis var. sinensis]
Deutzia parviflora	TRINITY_DN6454_c0_g1	[OU]	--	Molecular Function: serine-type endopeptidase activity (GO:0004252);; Cellular Component: chloroplast (GO:0009507);; Cellular Component: plastid stroma (GO:0009532);; Cellular Component: chloroplast thylakoid (GO:0009534);; Cellular Component: chloroplast stroma (GO:0009570);; Cellular Component: chloroplastic endopeptidase Clp complex (GO:0009840);; Cellular Component: chloroplast envelope (GO:0…	K01358|1e-147|cpap:110810446|K01358 clpP; ATP-dependent Clp protease, protease subunit [EC:3.4.21.92]	[O]	Posttranslational modification, protein turnover, chaperones	Clp protease;; Clp protease	ATP-dependent Clp protease proteolytic subunit-related protein 1, chloroplastic OS=Arabidopsis thaliana OX=3702 GN=CLPR1 PE=1 SV=1	hypothetical protein F0562_028749 [Nyssa sinensis]
Deutzia parviflora	TRINITY_DN4823_c0_g1	[R]	General function prediction only	Cellular Component: nucleus (GO:0005634);; Cellular Component: cytoplasm (GO:0005737);; Cellular Component: cytosol (GO:0005829);; Biological Process: protein glycosylation (GO:0006486);; Biological Process: cytokinin-activated signaling pathway (GO:0009736);; Biological Process: gibberellic acid mediated signaling pathway (GO:0009740);; Biological Process: flower development (GO:0009908);; Biolo…	--|0.0|tcc:18605023|hypothetical protein	--	--	Tetratricopeptide repeat;; Tetratricopeptide repeat;; Tetratricopeptide repeat;; Tetratricopeptide repeat;; Tetratricopeptide repeat;; Tetratricopeptide repeat;; Tetratricopeptide repeat;; Tetratricopeptide repeat;; Tetratricopeptide repeat;; Tetratricopeptide repeat;; TPR repeat;; Tetratricopeptide repeat;; Tetratricopeptide repeat	Probable UDP-N-acetylglucosamine--peptide N-acetylglucosaminyltransferase SPINDLY OS=Arabidopsis thaliana OX=3702 GN=SPY PE=1 SV=1	hypothetical protein F0562_023336 [Nyssa sinensis]
Deutzia parviflora	TRINITY_DN4289_c0_g2	[J]	Translation, ribosomal structure and biogenesis	Molecular Function: structural constituent of ribosome (GO:0003735);; Cellular Component: mitochondrion (GO:0005739);; Biological Process: translation (GO:0006412);; Cellular Component: small ribosomal subunit (GO:0015935);; Molecular Function: rRNA binding (GO:0019843);;	K02992|1e-111|cpep:111784655|K02992 RP-S7; small subunit ribosomal protein S7	[J]	Translation, ribosomal structure and biogenesis	Ribosomal protein S7p/S5e	Ribosomal protein S7, mitochondrial OS=Arabidopsis thaliana OX=3702 GN=RPS7 PE=2 SV=1	uncharacterized protein LOC111784655 [Cucurbita pepo subsp. pepo]
Deutzia parviflora	TRINITY_DN646_c0_g1	[OU]	--	Molecular Function: serine-type endopeptidase activity (GO:0004252);; Cellular Component: chloroplast stroma (GO:0009570);;	K01358|1e-158|qsu:112035054|K01358 clpP; ATP-dependent Clp protease, protease subunit [EC:3.4.21.92]	[O]	Posttranslational modification, protein turnover, chaperones	Clp protease	ATP-dependent Clp protease proteolytic subunit 6, chloroplastic OS=Arabidopsis thaliana OX=3702 GN=CLPP6 PE=1 SV=1	hypothetical protein F0562_028604 [Nyssa sinensis]
Deutzia parviflora	TRINITY_DN8065_c0_g1	[R]	General function prediction only	Cellular Component: nucleus (GO:0005634);; Biological Process: mitotic cell cycle (GO:0007067);; Biological Process: protein ubiquitination (GO:0016567);; Biological Process: cell division (GO:0051301);;	K03354|0.0|vvi:100242558|K03354 APC7; anaphase-promoting complex subunit 7	[DO]	--	Tetratricopeptide repeat;; Tetratricopeptide repeat;; Tetratricopeptide repeat;; Tetratricopeptide repeat;; Tetratricopeptide repeat;; Tetratricopeptide repeat;; Tetratricopeptide repeat;; Tetratricopeptide repeat;; TPR repeat;; Tetratricopeptide repeat;; Anaphase-promoting complex, cyclosome, subunit 3	Anaphase-promoting complex subunit 7 OS=Arabidopsis thaliana OX=3702 GN=APC7 PE=2 SV=1	PREDICTED: anaphase-promoting complex subunit 7 [Vitis vinifera] CBI26098.3 unnamed protein product, partial [Vitis vinifera]
Deutzia parviflora	TRINITY_DN117_c0_g1	[J]	Translation, ribosomal structure and biogenesis	Molecular Function: structural constituent of ribosome (GO:0003735);; Biological Process: translation (GO:0006412);; Cellular Component: chloroplast (GO:0009507);; Cellular Component: small ribosomal subunit (GO:0015935);; Molecular Function: rRNA binding (GO:0019843);;	--|1e-128|oeu:OleuseuP_p023|hypothetical protein	[J]	Translation, ribosomal structure and biogenesis	Ribosomal protein S4/S9 N-terminal domain;; S4 domain	30S ribosomal protein S4, chloroplastic OS=Buxus microphylla OX=153571 GN=rps4 PE=3 SV=1	ribosomal protein S4 (chloroplast) [Deutzia crassifolia]
Deutzia parviflora	TRINITY_DN339_c1_g1	[C]	Energy production and conversion	Molecular Function: DNA binding (GO:0003677);; Molecular Function: DNA-directed 5'-3' RNA polymerase activity (GO:0003899);; Biological Process: transcription, DNA-templated (GO:0006351);; Cellular Component: chloroplast (GO:0009507);;	--|0.0|nto:NitoCp014|hypothetical protein	[C]	Energy production and conversion	ATP synthase alpha/beta family, nucleotide-binding domain;; ATP synthase alpha/beta chain, C terminal domain;; ATP synthase alpha/beta family, beta-barrel domain;; RNA polymerase Rpb1, domain 5;; ATP synthase A chain;; Ribosomal protein S2;; ATP synthase subunit C	DNA-directed RNA polymerase subunit beta&apos;&apos; OS=Panax ginseng OX=4054 GN=rpoC2 PE=3 SV=1	RpoC2 (chloroplast) [Deutzia compacta] QEJ87467.1 RpoC2 (chloroplast) [Deutzia compacta]
Deutzia parviflora	TRINITY_DN2657_c0_g1	[C]	Energy production and conversion	Cellular Component: mitochondrial inner membrane (GO:0005743);; Biological Process: ATP synthesis coupled proton transport (GO:0015986);; Cellular Component: proton-transporting ATP synthase complex, catalytic core F(1) (GO:0045261);; Molecular Function: proton-transporting ATP synthase activity, rotational mechanism (GO:0046933);;	K02134|1e-110|jre:109017045|K02134 ATPeF1D; F-type H+-transporting ATPase subunit delta	[C]	Energy production and conversion	ATP synthase, Delta/Epsilon chain, beta-sandwich domain	ATP synthase subunit delta&apos;, mitochondrial OS=Ipomoea batatas OX=4120 PE=1 SV=1	ATP synthase subunit delta&apos; like [Actinidia chinensis var. chinensis]
Deutzia parviflora	TRINITY_DN8023_c0_g1	[R]	General function prediction only	Cellular Component: anaphase-promoting complex (GO:0005680);; Biological Process: mitotic cell cycle (GO:0007067);; Biological Process: protein ubiquitination (GO:0016567);; Biological Process: regulation of mitotic metaphase/anaphase transition (GO:0030071);; Biological Process: regulation of defense response (GO:0031347);; Biological Process: cell division (GO:0051301);;	K03355|0.0|vvi:100249407|K03355 APC8; anaphase-promoting complex subunit 8	[DO]	--	Anaphase promoting complex subunit 8 / Cdc23;; Tetratricopeptide repeat;; Tetratricopeptide repeat;; TPR repeat;; Tetratricopeptide repeat;; Tetratricopeptide repeat;; Tetratricopeptide repeat;; Tetratricopeptide repeat;; Tetratricopeptide repeat;; Tetratricopeptide repeat;; Anaphase-promoting complex, cyclosome, subunit 3;; Tetratricopeptide repeat;; Tetratricopeptide repeat	Anaphase-promoting complex subunit 8 OS=Arabidopsis thaliana OX=3702 GN=APC8 PE=1 SV=1	anaphase-promoting complex subunit 8 [Camellia sinensis] XP_028095173.1 anaphase-promoting complex subunit 8 [Camellia sinensis] THG01492.1 hypothetical protein TEA_022283 [Camellia sinensis var. sinensis]
Deutzia parviflora	TRINITY_DN10378_c0_g1	--	--	Cellular Component: photosystem II (GO:0009523);; Cellular Component: chloroplast thylakoid membrane (GO:0009535);; Biological Process: photosynthetic electron transport in photosystem II (GO:0009772);; Cellular Component: integral component of membrane (GO:0016021);; Molecular Function: chlorophyll binding (GO:0016168);; Biological Process: protein-chromophore linkage (GO:0018298);; Molecular Fu…	--|0.0|ccaj:BKH98_gp066|hypothetical protein	--	--	Photosystem II protein;; Photosynthetic reaction centre protein;; GATA zinc finger;; YCF9	Photosystem II CP43 reaction center protein OS=Populus trichocarpa OX=3694 GN=psbC PE=3 SV=1	photosystem II protein C (chloroplast) [Salix suchowensis] YP_009128765.1 photosystem II protein C (chloroplast) [Salix purpurea] YP_009179187.1 photosystem II protein C (chloroplast) [Salix babylonica] YP_009453601.1 photosystem II CP43 chlorophyll apoprotein (chloroplast) [Salix arbutifolia] YP_009674203.1 photosystem II protein C (chloroplast) [Salix gracilistyla] YP_009685219.1 photosystem II…
Deutzia parviflora	TRINITY_DN18622_c1_g1	--	--	--	--|2e-15|jre:109008621|hypothetical protein	[TZ]	--	--	--	hypothetical protein TEA_000433 [Camellia sinensis var. sinensis]
Deutzia parviflora	TRINITY_DN1719_c2_g1	[C]	Energy production and conversion	Molecular Function: NADH dehydrogenase (ubiquinone) activity (GO:0008137);; Cellular Component: integral component of membrane (GO:0016021);; Cellular Component: mitochondrial membrane (GO:0031966);; Biological Process: ATP synthesis coupled electron transport (GO:0042773);; Cellular Component: respiratory chain (GO:0070469);;	--|0.0|bvg:BevupMp106|hypothetical protein	[C]	Energy production and conversion	Proton-conducting membrane transporter	NADH-ubiquinone oxidoreductase chain 4 OS=Triticum aestivum OX=4565 GN=ND4 PE=2 SV=2	NADH dehydrogenase subunit 4 (mitochondrion) [Silene latifolia] ADG85354.1 NADH dehydrogenase subunit 4 (mitochondrion) [Silene latifolia] ADK73321.1 NADH dehydrogenase subunit 4 (mitochondrion) [Silene latifolia]
