# Supplementary material for: Analysis of the RNA Editing Sites and Orthologous Gene Function of Transcriptome and Chloroplast Genomes in the Evolution of Five Deutzia Species
Source: Int J Mol Sci. 2023 Aug 19;24(16):12954. doi: 10.3390/ijms241612954 (PMC10454583; doi:10.3390/ijms241612954)
Supplement: Supplementary file 1 [file ijms-24-12954-s001.zip › Table S6-Primer information.xlsx]

## Sheet: Sheet1
Gene	Primer	Sequence
	atpF-F	ATGAAAAATGTAACCGATTCTTTCC
	atpF-R	CTAATCAGTTATTTCTTTCATCGCCC
	D.g-rpl14-94-F	AAGATCAGAAGTGGTCAGAG
	D.g-rpl14-94-R	CGCAGCATTGTCATCATAT
TRINITY_DN164_c0_g1	D.g-rpl14-A84-F	GATCTCAGGAAGAAGGTCAT
	D.g-rpl14-A84-R	GAAGTACATGAAGACACCATC
TRINITY_DN164_c0_g2	D.g-rpl14-B111-F	CCGATCTGAGGAAGAAGG
	D.g-rpl14-B111-R	TGACAATGACACCAGCAT
	D.g-rps11-138-F	GCAACGAGCAGAAGTCAT
	D.g-rps11-138-R	TTAGGAGGTCTACAGCCATT
TRINITY_DN2018_c0_g1	D.g-rps11-A200-F	GCAAGGAACTCGGCATTA
	D.g-rps11-A200-R	CAGCCTTCTACCTCTTCTAC
TRINITY_DN3793_c0_g1	D.g-rps19-A163-F	GCAGTTGTGAAGGCAGAT
	D.g-rps19-A163-R	TAGCAGTATGACCAGTTAGC
	D.g-rps19-F	CGGGCATCTACCATTATACC
	D.g-rps19-R	GACCTACCATACGATCTGTTAT
	D.g-ycf3-139-F	GTCAGCTCAATCCGAAGG
	D.g-ycf3-139-R	CGTATGTTCTCCATTACTTGTG
TRINITY_DN3793_c0_g1	D.g-ycf3-A91-F	GTTCCACCTCCTGTATGC
	D.g-ycf3-A91-R	AGTTCACCGTTGACCTTG
TRINITY_DN12800_c1_g1	D.g-ycf3-B193-F	GTTAGCCAATCAGCAGACT
	D.g-ycf3-B193-R	ATTCACCATCGGACATACTC
TRINITY_DN4666_c0_g1	D.g-ycf3-C199-F	GAGACGCAACAGAAGGTAA
	D.g-ycf3-C199-R	GAAGAGCAGGAACATTATCAC
TRINITY_DN824_c0_g1	D.g-ycf3-D93-F	ACATACTACCACAAGGCATT
	D.g-ycf3-D93-R	TCCACAGCGACATTCATC
TRINITY_DN952_c3_g1	D.g-ycf3-E163-F	GCAGTTGTGAAGGCAGAT
	D.g-ycf3-E163-R	TAGCAGTATGACCAGTTAGC
	D.h-rpl14-94-F	AAGATCAGAAGTGGTCAGAG
	D.h-rpl14-94-R	CGCAGCATTGTCATCATAT
TRINITY_DN273_c0_g1	D.h-rpl14-A111-F	CCGATCTGAGGAAGAAGG
	D.h-rpl14-A111-R	TGACAATGACACCAGCAT
TRINITY_DN273_c0_g2	D.h-rpl14-B135-F	GGTTATGGCGACAGTGAA
	D.h-rpl14-B135-R	ATGACACCAGCATTATCTTC
	D.h-ycf3-139-F	GTCAGCTCAATCCGAAGG
	D.h-ycf3-139-R	CGTATGTTCTCCATTACTTGTG
TRINITY_DN4649_c0_g1	D.h-ycf3-A91-F	ATCCTCGCTCTTCTGTCA
	D.h-ycf3-A91-R	GCCTTGTCCATCATCTTCA
TRINITY_DN735_c0_g1	D.h-ycf3-B199-F	GAGACGCAACAGAAGGTAA
	D.h-ycf3-B199-R	GAAGAGCAGGAACATTATCAC
TRINITY_DN6626_c0_g1	D.h-ycf3-C93-F	ACATACTACCACAAGGCATT
	D.h-ycf3-C93-R	TCCACAGCGACATTCATC
TRINITY_DN3239_c0_g1	D.h-ycf3-D133-F	TCTTGTGTCATCGTCTTCC
	D.h-ycf3-D133-R	CAGTGCTTGCTTGTATGTAT
TRINITY_DN1379_c3_g1	D.h-ycf3-E163-F	GCAGTTGTGAAGGCAGAT
	D.h-ycf3-E163-R	TAGCAGTATGACCAGTTAGC
	D.hy-rps11-138-F	GCAACGAGCAGAAGTCAT
	D.hy-rps11-138-R	TTAGGAGGTCTACAGCCATT
TRINITY_DN1604_c0_g1	D.hy-rps11-A187-F	CTTCTCCTTATGCGGCTAT
	D.hy-rps11-A187-R	TCCTCAATGCGACCAATT
	D.hy-ycf3-139-F	GTCAGCTCAATCCGAAGG
	D.hy-ycf3-139-R	CGTATGTTCTCCATTACTTGTG
TRINITY_DN3965_c0_g1	D.hy-ycf3-A91-F	ATCCTCGCTCTTCTGTCA
	D.hy-ycf3-A91-R	GCCTTGTCCATCATCTTCA
TRINITY_DN8211_c0_g1	D.hy-ycf3-B123-F	CCACAACAAGGAAGACAGA
	D.hy-ycf3-B123-R	CAAGTAGCCAACCAGAAGT
TRINITY_DN8237_c0_g1	D.hy-ycf3-C91-F	TGAAGAGCACCTTAATGAGT
	D.hy-ycf3-C91-R	CTAATTCTTGAACGGCACTT
TRINITY_DN787_c0_g1	D.hy-ycf3-D155-F	GGCAACACAATACTACAACA
	D.hy-ycf3-D155-R	CAGGAACATTATCACCATCTC
TRINITY_DN14541_c0_g1	D.hy-ycf3-E88-F	ACAAGGCATTATGGCTGAA
	D.hy-ycf3-E88-R	GGTATTCCACTGCGACAT
TRINITY_DN5368_c0_g1	D.hy-ycf3-F184-F	AGCACCTCTTGTCTACCA
	D.hy-ycf3-F184-R	GTCAACCTTATCTTCTCTAACC
	D.p-rpl4-94-F	AAGATCAGAAGTGGTCAGAG
	D.p-rpl4-94-R	CGCAGCATTGTCATCATAT
TRINITY_DN481_c0_g1	D.p-rpl4-A138-F	CATGCCTGCTGTTATTGTC
	D.p-rpl4-A138-R	CCGATTGGTCCAGTGATG
	D.p-rps11-138-F	GCAACGAGCAGAAGTCAT
	D.p-rps11-138-R	TTAGGAGGTCTACAGCCATT
TRINITY_DN4076_c0_g1	D.p-rps11-A-155-F	AGAATGTCTTCGGTGTAGC
	D.p-rps11-A-155-R	AAGCATAGCCGCATAAGG
	D.p-ycf3-139-F	GTCAGCTCAATCCGAAGG
	D.p-ycf3-139-R	CGTATGTTCTCCATTACTTGTG
TRINITY_DN16668_c0_g1	D.p-ycf3-A91-F	GTTCCACCTCCTGTATGC
	D.p-ycf3-A91-R	AGTTCACCGTTGACCTTG
TRINITY_DN5116_c0_g1	D.p-ycf3-B99-F	AGCACCTCTTGTCTACCA
	D.p-ycf3-B99-R	GTCAACCTTATCTTCTCTAACC
TRINITY_DN7812_c0_g1	D.p-ycf3-C184-F	GGCAACACAATACTACAACA
	D.p-ycf3-C184-R	CAGGAACATTATCACCATCTC
TRINITY_DN13253_c0_g1	D.p-ycf3-D155-F	ACATACTACCACAAGGCATT
	D.p-ycf3-D155-R	TATTCCACGGCGACATTC
TRINITY_DN8065_c0_g1	D.p-ycf3-E96-F	TGTATCATCGTCTTCCGTAA
	D.p-ycf3-E96-R	CAGTGCTTGCTTGTATGTAT
TRINITY_DN4823_c0_g1	D.p-ycf3-F130-F	CTATGCTACTCTTCTGTTGTG
	D.p-ycf3-F130-R	TTGGCTGCTGTAACTTGAT
	D.s-rpl14-94-F	AAGATCAGAAGTGGTCAGAG
	D.s-rpl14-94-R	CGCAGCATTGTCATCATAT
TRINITY_DN10134_c0_g1	D.s-rpl14-A111-F	CCGATCTCCGTAAGAAGG
	D.s-rpl14-A111-R	TGACAATGACACCAGCAT
TRINITY_DN35_c0_g2	D.s-rpl14-B111-F	CGGATCTCAGGAAGAAGG
	D.s-rpl14-B111-R	TCACAATGACACCAGCAT
	D.s-ycf3-139-F	GTCAGCTCAATCCGAAGG
	D.s-ycf3-139-R	CGTATGTTCTCCATTACTTGTG
TRINITY_DN6569_c0_g1	D.s-ycf3-A91-F	GTTCCACCTCCTGTATGC
	D.s-ycf3-A91-R	AGTTCACCGTTGACCTTG
TRINITY_DN4900_c0_g1	D.s-ycf3-B123-F	CCACAACAAGGAAGACAGA
	D.s-ycf3-B123-R	CAAGTAGCCAACCAGAAGT
TRINITY_DN9839_c0_g1	D.s-ycf3-C91-F	TGAAGAGCACCTTAATGAGT
	D.s-ycf3-C91-R	CTAATTCTTGAACGGCACTT
TRINITY_DN1201_c0_g1	D.s-ycf3-D155-F	GGCAACACAATACTACAACA
	D.s-ycf3-D155-R	CAGGAACATTATCACCATCTC
TRINITY_DN1091_c1_g1	D.s-ycf3-E184-F	AGCACCTCTTGTCTACCA
	D.s-ycf3-E184-R	GTCAACCTTATCTTCTCTAACC
TRINITY_DN14371_c0_g1	D.s-ycf3-F130-F	TGTATCATCGTCTTCCGTAA
	D.s-ycf3-F130-R	CAGTGCTTGCTTGTATGTAT
TRINITY_DN21009_c0_g1	D.s-ycf3-G94-F	GCTCACATTCCATCCTCTT
	D.s-ycf3-G94-R	CTGCCTCATTGTACCTCTT
	β-actin F	CCTGAGAAACGGCTACCACAT
	β-actin R	CACCAGACTTGCCCTCCA
